# Supplementary material for: In-depth investigation of genome to refine QTL positions for spontaneous sex-reversal in XX rainbow trout
Source: PLoS One. 2025 May 7;20(5):e0313464. doi: 10.1371/journal.pone.0313464 (PMC12058032; doi:10.1371/journal.pone.0313464)
Supplement: S1 Tables — This excel file includes 11 supplementary tables whose titles are listed below. Table A. Number of progeny (female, intersex and male) and proportion of neomales per sequenced dam. Table B. Positions on the Swanson reference genome and flanking sequences of the 192 SNPs used in validation. Table C. List of the 192 SNPs detected in 6 validation populations (named A to F) with their positions on Swanson (SW) and Arlee (AR) reference genomes. Table D. List of most significative SNPs found in Omy1, Omy12 and Omy20 QTL. Table E. Mean, Minimum and Maximum values of the 30 haplotypes with the highest Gini index over 100 runs of Random Forests for Omy1 QTL. Table F. Mean, Minimum and Maximum values of the 10 haplotypes with the highest Gini index over 100 runs of Random Forests for Omy12 QTL. Table G. Mean, Minimum and Maximum values of the 30 haplotypes with the highest Gini index over 100 runs of Random Forests for the 3 Omy 20 QTL (Z3, Z4, Z5). Table H. Mean values of the 60 haplotypes with the highest Gini index over 100 runs of Random Forests for the QTL regions of Omy1 (Z1), Omy12 (Z2) and Omy20 (Z3 to Z5). Table I. List of potential candidate genes for QTL on Omy1, Omy12 and Omy20 with their descriptions on GeneCards, UniProtKB/Swiss-Prot and NCBI databases. Table J. Location, annotation, alleles and genotypes for sequenced dams of the 100 most important SNPs in DAPC analysis. Genotypes in blue are considered as male genotypes, genotypes in orange as female genotypes and genotypes in light orange are heterozygous. Table K. Protein sequence identities of genes associated to sex-reversal in rainbow trout across six species in Vertebrates. (XLS) [file pone.0313464.s002.xls]

## Sheet:  Table A
Table A. Number of progeny (female, intersex and male) and proportion of neomales per sequenced dam
Sequence_ID	Dams_ID	N. offspring	% Neomales	Females	Neomales	Intersex	Males	Group
170831	AA	63	0.714286	18	45	11	34	M
170843	AB	58	0.672414	19	39	13	26	M
170840	AC	17	0.647059	6	11	3	8	M
170819	AD	53	0.584906	22	31	8	23	M
170853	AE	26	0.5	13	13	6	7	M
170826	AF	12	0.5	6	6	4	2	M
170817	AG	14	0.428571	8	6	1	5	M
170820	AH	38	0.394737	23	15	6	9	M
170851	AI	40	0.375	25	15	5	10	M
170841	AJ	38	0.368421	24	14	10	4	M
170852	AK	11	0.363636	7	4	2	2	M
170824	AL	2	0.5	1	1	1	0	na
170804	AM	2	0.5	1	1	1	0	na
170839	AN	18	0.333333	12	6	4	2	M
170838	AO	21	0.285714	15	6	5	1	M
170842	AP	22	0.272727	16	6	1	5	M
170834	AQ	24	0.25	18	6	5	1	M
170832	AR	16	0.25	12	4	2	2	M
170816	AS	8	0.25	6	2	1	1	na
170803	AT	16	0.1875	13	3	1	2	na
170836	AU	27	0.185185	22	5	5	0	na
170802	AV	11	0.181818	9	2	0	2	na
170808	AW	43	0.162791	36	7	5	2	na
170807	AX	27	0.148148	23	4	3	1	na
170806	AY	22	0.136364	19	3	2	1	na
170855	AZ	27	0.111111	24	3	2	1	na
170825	BA	9	0.111111	8	1	0	1	na
170835	BB	28	0.107143	25	3	1	2	na
170821	BC	29	0.103448	26	3	2	1	na
170818	BD	29	0.103448	26	3	3	0	na
170830	BE	29	0.103448	26	3	3	0	na
170849	BF	20	0.1	18	2	2	0	na
170811	BG	10	0.1	9	1	0	1	na
170857	BH	26	0.0769231	24	2	2	0	na
170846	BI	28	0.0714286	26	2	2	0	na
170827	BJ	15	0.0666667	14	1	0	1	na
170859	BK	33	0.0606061	31	2	1	1	na
170822	BL	35	0.0571429	33	2	1	1	F
170813	BM	38	0.0526316	36	2	2	0	F
170850	BN	22	0.0454545	21	1	1	0	F
170856	BO	26	0.0384615	25	1	1	0	F
170844	BP	28	0.0357143	27	1	1	0	F
170814	BQ	32	0.03125	31	1	1	0	F
170828	BR	14	0	14	0	0	0	F
170854	BS	9	0	9	0	0	0	na
170845	BT	6	0	6	0	0	0	na
170847	BU	5	0	5	0	0	0	na
170815	BV	4	0	4	0	0	0	na
170812	BW	2	0	2	0	0	0	na
170833	BX	2	0	2	0	0	0	na
170861	BY	1	0	1	0	0	0	na

## Sheet: Table B
Table B. Positions on the Swanson reference genome and flanking sequences of the 192 SNPs used in validation
Omy	SNP position on Swanson genome	Sequence
1	63229533	CTGAAATAACTAAGAAATCACAGCAATGTCTGTCTGTCATCAGACGTATG[T/C]GCAACCTGTCCGTCAAACTCAAACTCCTTCTGCTACTAATACCGGAGCAT
1	63247287	CTGTTTTGTTTGTTTACTTTGGCACCTTTCAACACCCATCATAATCAAAT[T/G]TTTATATACGCAACCACTCACTTACACTACTGATTACAGACTACACACAC
1	63272930	TCAGAGTGATGGAGTGGCTCTCAGGTGGTCAGGGAGACCATTCMATGGGC[T/A]AGGGAGCAGAAGGCTCGGTCCCCCATAGACGTGTCTTGGGGACATGAAGC
1	63285577	TACTAGGTTTAAGTGTATATTACCAATTTTCAAGTAGGAGGATTTTTAGT[C/T]GATCTGAAAATGAAGGGATTATTGCGTAATATATTATTGGCCTTCTCTCT
1	63286654	TCTTTGGCACTGTTTGGTGTGAAAATGAAATTGTCATGACAGGACGGACC[G/T]GTTCCACTGAATGACATCTCCGCTACCAGCCTGGTGTTCACAATTATCAA
1	63287748	GGTATTATTTCACTGTAATAGCTACTGTATATTGGACAGTGCAGTTAGAT[G/T]AACAAGAATTTAAGCTTTCTGCCAATATCAGATATGTCGATGTCCTGGGA
1	63289912	CGCTGACAAAACAATAAACCAAACAAACCGTGAAGCTTAAGGCTATGTGC[C/T]ATCAAACAAAGTTAACTTCCYACAAACACAGGTGGGAAAAGGGTACCTAA
1	63331818	ATCATTCTTATGCAATGTAATGGATTTATATCCTGCTTGATTTCTGTGAT[C/A]GTGTTCRGGTTAGGCCCTTATGGCTTGGCTTCAGTTTGTKTATGAGGAGT
1	63353417	TCCCGAGTGGTACAGCGGTCTAAGAGTGGTACAGAGAAGCTGTATCTTCC[A/T]CCATGAGACTATGATTTGAGGCCAGAGTGAGTCTGTTAGTGTCTGCGGAG
1	63353664	GGGTCCTTTGAGCCTTGAGGCCACTTCTCTGAGTGAMTCTATTGCCACAT[A/T]TGTCACAGCTGAAAGGTCTCTCTCCTTTGTGTACAGTYAGCACATGTACA
1	63366539	AAACATCTCTGAAGYTGGCGTCTTATAWCTCCCTCTCTAACTTTAAGCCT[C/G]AGCTGTCTGAGTAGCTTACTGATCACTGTACCTGTACATAGCCTACCTCC
1	63380098	TTGTTGATATTGTTAATCATGGGATTAATATTACAGGATAAATAAACCAT[T/A]ATTGMGCCCAAACCAAAATACAATTTCATTTGGAAATCTACTACCCTGTT
1	63392118	TGTTCATCTGTACAAACAATAGTATGCAAGTATAAACACCATGGGACCAC[A/G]CAGCCGTCATACCGCTCAGGAAGGAGATGCGTTCTGTCTGYCTASAGATG
1	63395706	ATAACGATGATCTGTGTATTTTAGTTGATGTTTTATACAAAATGCAGGCG[G/A]TGGGGCTTACACCCTAACCATCAACATTCAAAAATATGAAATAAGATGTA
1	63419427	GTCTCAAATGACGTCAATTAGCCTATAAGAAGCTTCTAAAGTCATGACAT[C/T]ATTTTCTGGAATTTTCCAAGCTGTTTAAAGGCACAGTCAACTTAGTGTAT
1	63427541	AGATCACATTTGGTACAGAATCAGGCATATGGTCCATGTTGAGAGGGAAG[A/C]ATAGAAAAGTGCAATTATTCTGATGGATTACCTAGTTATTAGTATCTAAT
1	63442182	GTGGWCGTAAGGRAAACCACAGGTGARTATCTGTTGAATATCCAACCTGA[A/G]WCTGTCTTTACCTCAGTCTAGCACCGATCCTTGCCTATGGAATARAAGTT
1	63454189	GCTGTGATTGGTTATATTGCCTACAATGCCAATTTCTCTGTATCATATGG[A/G]CACTAACTTTAAAACAAGCAGAGATCTCATTCTGGAACTTTGATATGCCC
1	63472431	TGTTTGTAAATGTAAATTGCTTTTTAACATCCWACTGTAAAAGTCCATAA[C/A]CTAGGAAAGGGTCATYTGTGTTGTTAAATGCACTGATGCACACAATGGRG
1	63473266	TGGACTCCAGACCAAATGGCAAGTTTCCACCGGTCTAATGTCCATTGCTC[A/G]TGTTTCTTGGACCAAGTAAGTCTCTTCTCCTTATTGGTGTCCTTTAGTAG
1	63475437	ACATCTAGAAATAATGTTTTGCTTGCAAATTTATACAGCCACACAATGAT[A/C]ATTTATGTTTTGCATMATTTTTTCTCTCCAGAAGACCATCCGGGCCTCAC
1	63485144	TCAAAACCTTGCTCCTCCAGTTTTTTTCCCAAGACCTCGCCAATTCCCGA[C/A]AGTGCAGTCACCGGTTTATCGCCCATGGGTTCTGCAACGAAGTCCCTGTG
1	63485447	TACCCGAGACAATGGACACACTGGCCTTCACTAATTGTTACCATGCGTTT[T/A]TGATTTGACGGATCACGTGCTATAAAAGTGCGCGAATGTACGCACTAAAA
1	63486398	GTTTCTTTCCAACTGTAGGTAATGCAATTTAAAACAATCYACATTGTATT[T/G]TTTTAAAGAGGCTAATGATCCTCTGGCCAAATCATGCTTTAGTAGGCTAG
1	63487007	AGTGCGAACACACTCCCCTCCCATCAATCCAAACTGATAGAATTAAGGGG[A/T]GTGTTTCGAGGAAGTTTTTTTTCTTCTAGGAACCAACTGTCTGCAACCAA
1	63488929	CAAGCGTATTTTGGCAGCATTGAAGCGTCAGTGAAATATAGCCTAGTTAT[C/A]TTTACTCATTGTGTATTTATTCCTCATGTTATTGTTTTACTATTCTATCA
1	63489247	ATCATTAAGACAAGACTACAGATGAAGTGTTTTCTTTTTTTATCAGCGTC[A/T]ACATTTTGTCTGGCAATAGTGAAAGAGCCATGGGCATTTGGTTTGTCTTA
1	63493447	TTMATCTCTAGAGAACTGTGGAATGTAGACCTTGAGCCCAGCCTTGAACT[G/A]TGAGTCCAGTTTTGCACAGATAGACATTTCTTTTGAGTTTCTAAGGATCT
1	63496963	GGGACTGGGAGACTAGTCCGAATCGAGGCAAAGATGAACGGAGCAAAGTA[C/T]AGAGCGATCCTTGATGAATACCTGCTCCAGAGGACCTCAGACTGGGGGCT
1	63501855	TGCACTTTTTRTATAGACATTGTTGACCTGCGATGCCTTTTCTCTTCTCT[C/A]CTTACTCCGTCCCCTGTGTGTTCCAGGCTTGGGAGGTGACGCGTCAGACC
1	63505940	CTCTGTTCATATTATAGGGATATTTCACCCAAATTACAAAATGACAAATC[A/C]GTTTTGGTACCAAAAATCAATATGKAATTTTGCTGAAATGTCGTTTTAAC
1	63508446	TACTGTATCACTTGTCACCGCAATCACGTTCATATTATTAAATGTTTTTT[T/G]TGTGATTTATAGTRAGAATATCATTCTACATTTGAGTATAGGGATCCTTA
1	63518718	ACTGGATAAAGAGTCCAACGCAAAGGATATACTGCTTCCTGGAGACCAGG[C/A]CCAAATCCCCATCATTCACGTGAAGAAAAGACGGAGATACAGGGAGTGAA
1	63530416	GGACGCACCGATGACRGCTGTTCCGTTCTCCAGACTCAAGTCAGATGTCC[T/C]GAAAATCTTCTGACATGTTAGAAATTTGGTTTGTGCMTYTTGTTTTATGC
1	63531512	TCTAGACTCTGCCGTACTCCACCCCTTTTTATCTTCTTTCTGAAAGGAGA[T/G]CTTCCCCAGGCTTTCGAACAGTACAGTAGAAGCCTGGGCTTCCAAGGCTA
1	63537349	CGGCTCCGCAGCGAAGTGGTAGGTCACACAAGCTCACAGAACGGGACCAC[C/T]GAGTGCTGAAGCGCWTAAAAACAGTRTGTCCTCGGTTGCAACACTCAATA
1	63542090	TGTAGGTGATTTATTACTGGGTCAGTTCTGTTTTACTTTAATTGTGGAGT[T/G]ATTGTAGTGCATAACAAATCCATAGCTTGCATGTTAGTGTTTTTACAATA
1	63556904	ATGTAATTTTCAGTAGACTGTAATAACCTCATAATATTTTACCAGTTGGC[A/C]AACAGTGCGTCATACACCTGTTAACTAGGCTACATCAATTAAATAGTGTG
1	63560537	CAATAGTGGCGTGCCTGTCATCCACCTCTCTGACCAGCTGGAGGTTTCTC[C/T]TGTCGGCCCACTCCAGGTCGGCCTTGACCTTGTCCCTTTCCTGACACGCC
1	63561943	ATACCTCAATGGAAAAGGTGAACCGTCTGGTCTACCTTCGAACTGCACAT[C/T]GGATCGCAAAGAGCAAAATACTTGAAATAGCCTATCTATTTACTACTGTG
1	63589837	AGTCCCATGGCGCACAATTGGCCCAGCTTCGTCCGAGTTTGGTTGGGGTA[G/C]GCCGTCATTGTAAATAARAATTTGTTTAACTTGCCTAGTTAAATAAAGGT
1	63601787	CCTACTGCTGTGGAAAAGCTGGAAGGAAATGGGTCAGAAAGCTCCTTAAT[T/G]AACGTGTGCCATACAGAACATTGTGGAGCGAAGACGTGTGTGCCAGCACC
1	63603284	TTGTGTCTTGGAGAAAGGATGAGTTCCAGAGCAACTAGGTAAAACACCTG[T/C]GCAGTTGGCCCTCCCTCACATGCTGCCTGCCTCACCTGGGACAACTTTAG
1	63603608	TCTTGGCRAAGGACAATTTTGCTGGGAGTGGTCTGAGTGGAGGGGAAAAT[G/T]AACTGTTAATGGCAGAGGTTTGGAACTCTTATTGGTCTATTCATTAATTT
1	63604972	CAACCATCCCTATGGGGAAAGTTAATGGAGAAAGAAGAGTTTCGTGATAA[C/A]CGCTGAAAATAAGGTCTGATAAMACAGGCTCAGATCTTACRTTTTGTTCT
1	63609359	TGTGATAGACTACATCCAGTTTYCTGAGTAGAGTGTTGGAGGCWATTTTA[T/C]AGATGACRTCGCCGAAGTCAWGRATCGSTAGGATGGTYAGTTTTACGAGG
1	63609460	GAATGTTTGGCAGCATGAGTGAAGGAWGCTTTGTTGCGAAATAGGAAGCA[A/G]AYTCTAGAYTTCWTTTTTGATTGGAGATGCTTAATGKGAGTCTGGAAGGA
1	63612382	ACTTAGAAACATATTTCCTAAGTGAAACACATTTTTAGCTGAATTCCTGG[T/C]GATTTGACAGGCTTTACAGTTACATTTTTTACTGTGGAATGGTTTTGGGC
1	63617441	CTGTTTTTTGTGAGATGCAATAACAATAGTMAAAAATATATAATCTAGAT[G/T]ATATATAAAATAAGATGTACATCTTTTAAACTGTCTATRTATTAGTCTGC
1	63635636	ATTCACAGATCGTGTTAACTTGCAATTTGTCCTGTGACTCGACTCTTCAT[C/T]GCCTCTCCATTTGTTCGTTCTGTAGTTAACACACAACCTTACTCACCTTG
1	63640366	GCTTTGTGAGGTGTTTCTTTATCTGTTTTTTTWAAACCAGGTTTGCTGTT[T/C]ATTTGAGCAATATGAGATGGAAGGGAGTTCCATGCAATAATGGCCCTATA
1	63647107	TGTTAGCTGAGGCTGAGGCCCAGGCAGAGAGCGAGAGAGAACAGGAGGGG[G/A]TGGAAGTGGACTCTGCCTTTGGGAGTAATCGCAGCGTGCTGGCCACCTCG
1	63684836	TTGAGTCATAAAAGTGCATTGAAATGGCTTAGGAACCGTGTACACTTTGG[G/T]GAGGTGTGGCCACTGGGAGACACCCGTTGGTCCTCTCACTGAAACCCTTG
1	63692573	GCTGGATCTGACTGGATGCCTGCTCTCTCAGGGGCAGACTCAGGCCCTGG[G/T]TCAGGCTGCCAGGCAGGGAAGCAGCTGTCCAGATACTCCTTCACTGATTC
1	63703849	GCAAATGMCAAACGTCCTGCACGGTGTTGGGCTGTAAGCACAACCCCCAC[C/A]TGTGGACGTCGGGCCCTCATACCACCCTCTTGGAGTCTGTTTCTAACCGT
1	63708754	GGTTGCCCCATTCAAAGCCGATGGTGAAGTTGACTAAAAATGAAGTGATG[T/A]ATGTCAGACACATGGAGTAATTACTTGGGGTTCCTATTCAAAAGTGTTAG
1	63715612	GCTACCACAGAATTCTGCAGCGATATGCCATCCCATCTGGGTTGCGCTTA[G/T]TGGGACTATCATTGTTTTTCAACAGGACAATAACCTAACACACCTCCAGG
1	63720139	TGAGAGAACATCACTAAAAGTATTTTTACCTAAATCAGGGATTTCCTCAT[C/T]GTTCTGATTCATTTTCAGTCAGAGAGAGTYGGCATGACACGATCGTCCTC
1	63727071	GGCTCAAGCAAGTCTCTTTTTCGTATTGYTTTCTTTAGTAGTGGTTTCTT[T/A]GCAGCAATTCGACCATGAAGGCCTGATTCACGAAGTCTCCTCTGAACAGT
1	63741925	GACTAACTACTTATGGGTTATTTTCCAACAATGCAGAGTTAAAGATAAAA[A/T]ATATATATATAGAAAGTGACATGACAAATGAATAACAATAACGATTAAAA
1	63760894	TTCTTTTGATTCGACAGAATTGGCTGTAGRGCAAACTATKTTTCAAGGGA[A/G]GTGGGTGACAACTATCAGCCCTCAACAAAYTGTTACGATCAGTAGRCTTC
1	64269016	ACTTTGGTGCAAAAAGTACAAATCAATCCCAGAACCACAGCAAAGGACCT[T/C]GTGAAGATGCTGGAGGAAACAGGTACAAAAGTATCTATATCCACAGTAAA
1	64354655	GTGKAWATCAGCCCAGAGTTAGCCCCCTAGCATCCCTGCTGCTGTCTTCT[C/T]ATTACCCTCATCCTGATCTCCACTACCCTTGACCGCTGCTCCCATATGGG
1	64362297	TGCCCCACTGTACATACAGTGCATTTGGAAAGTATTCAGACCCCTTGACT[C/T]TTTCCACAATGTGTTATGTTACAACCATATTCTAAAATCGTTAAAAAATM
1	64372670	ATTTGGGTAGCATTCCACAAGCTTCCCACAATAAGTTGGGTGAATTTTGG[C/T]CCATTCCTCCTGACAGAGCWGGTGTAACTGAGTCAGGTTTGTAGGCATCC
1	64374847	CCAGCTTTCCTTATCATGTGCGCTCCTCGTGTCTTGATAGAATAAAGGTT[T/G]TTATTCTCTTCATAAAACTCATCAAACTCATCATGCTTATCACATTTCCA
1	64377975	TGCTCTTTATTGTCATTGCTAAAGGTTTTTTTATATTAGGAGAAATAACT[C/A]AGTATTTACATATGATTCAAAATAATATATTGAGGTTTTCTTTCCTGGAA
1	64380705	TTACTTAAACATCATGCCTCTGTCCTCAGAAGAGGAGGTGAGCACTCATT[G/A]CATGTCACAAGACAATGTCTAATCTACACAACCTTTCTCACGTGTGTGCA
1	64386724	TGCAGTTGAGGCCATGCAGTTGGAAGGACTGTAGAACCAATCTCTCCGAA[G/T]CTAATGCCAAATATATCCTACAGCATAAAGATAATGCTAACTGCATTCTT
1	64387584	TTGACTTCACCTCCCATATACACACCTAACAACACCTACTCAATCAAGGG[T/G]TTTTCTTTATTTTTACTATTTTCTACATTGTAGAATAATAGTGAAGACAT
1	64392708	TATCACACCCTGCTCATTCTCTGCCATTCGCATGTCCTTTCCTTACTCTC[T/C]CACCCTCTCTCTCTCTCCTACACTCCACCTCTTATCGCTCTCTCACCTTC
1	64393165	GTGATGAGGATGATGGTATCAGGCAGATACCAGAGGAGAGCTGTAGGCTA[A/T]GTGGAGGTGAMYRGTGGCAAGCCTTGACACTGTTTTGTGACTGCAGCAGG
1	64395588	TAACACAAGGCGTTGCATATTCATCACTTGTGACCAAACGGGATTAGATC[G/A]CTTACTACCACATTACMATGGTAAACAATTGCTCAGGTGCCATCCAGAGC
1	64399958	GTAATAGGATGAATGCACTTTAAAGTAAATATCAGCTCTGTTAAAAACAA[G/A]CTCAAGAAAAACTATTGCCAACATGTGATTTGGGAGTATCATTGAAAAAG
1	64408952	CCGTAGAACATTCCTCAAGGTTCCACCACAGCTCTAAATACAGACTGTTT[A/C]CCTAATTAGGTATAAACAACAGCGAAGGGAGGAAATTCAATACAAATCAT
1	64411249	TGTTGACTGTGGCGCTGTTCCAGAGTTGGGGATTGGGGTCAATTCAGATT[C/G]AGAGATTCAGATTCAGTGTTTAACCGTCACATATACAGCACACCCACACA
1	64414188	GGTGGACTGAATATTTATAGTATGAAACATGCTAGAACTCAAGACCACCC[G/A]TGTGATAGGTGTGATACATTCATGAAYTGAATAGTACATCTATGACAGAG
1	64415498	AGCATGATGGCAGCTATGACTGACAAGAGGCTGCCATGCATATTCAAATC[G/A]AATTTKATTTGTCACGTACGCCGAATACAACAACCTTRCCGTGAAGTGCT
1	64418891	AAATCTGACTTGAGAAGTTAGGCTGGATAAAGGGTTTCATTGCCAAATCC[T/G]GRACTATCCCTTTAAGGGGTCTTCACGTTTCACTTAATCCAAATAAATTA
1	64420141	TGTCATCTTCATTGGCTTCGGATGACCTTGCATTTGTATCCTTATTATTA[A/G]GACACTCATCCAGCGCTTTCTTTGCCAAAACTTGAATGCACCTCTCTTCT
1	64427109	CTTCCATCCTCTCAGTCCAGGTGCACAATGTATGAATTTATGGTTGGATC[A/G]GAATCGCCATTATAATCATTAGCCAGTACAGAGAATTAAGTCCAAATCCC
1	64427239	GGTACATTTTAACTARCTAGCTAGCCACCGGAGGACAACAACACATTGAG[T/A]TGCAACAGTTCAAGTAGTTTCTGTCAGTTACGTATTTCTGTCAATGCGAT
1	64427481	ACTCTTTTTYACYAGACAGCATCAGATAGATGGCCTACACATACAGAGAC[A/G]GAGGGGCACTGTTTCACTCGCTCAGATACATTCAGCTGAAGGAAAATGAT
1	64432324	CTAACTGACCGAAGACAGGGAATTTTGACTTGGATTAAATGTCAGAAAAT[G/T]TGAAAAACTGAGTTTAAATGTATTTGGTTAAGGTGTATGTAAACTTCCGA
1	64433096	AGTGCTAAGGTGTTGAAATGCTCTTCCACCCTTGAGGACTGAGTTAAAAT[G/A]TCTATTCACAATACTTGACAGTAATCTGATTGAGTCCTTCCATGACGGAT
1	64433614	CAAGCTTTCCTTCATTATCTTACCTTGATCTGGAGATACATACTGTGAGG[C/T]CTATGGGGGGTTTAAGTGTCCTGGGTCTCAGGTGTGTCCTTACATTAGGA
1	64440927	GAGGCCTGTAATTTTCATCATAGCTACACTTCAACTATGACAGACAAAAT[G/T]AGATTTTTTTTTCCAGAAAATCACATTGTAGGATTTTTTATGAATTTATT
1	64442961	CTTCCACGCGGCTTGCTACAGTTGTTGCCATTCACACCGCTATCCTTCTC[G/A]ATGCAAAGTTATGCAACACTGTAGCATGCACTACATGGGCTATACTGTTT
1	64458902	CAAGAAATYGTGACCTGAATGAAGCATGTCCTSGCATTATTCTATAACAG[G/A]CTCATTAAAAATCAGTTTCTCTTTGTTGACCCTTCTAAGTGTTGCCATGC
1	64470270	GTGTGGCCAGTGTTTTGTTATCTGTAACTCAGTGGRCTGAAACACTGCGT[G/A]AAAGGGCTAGATACACTGGTTTTGCACTGATGATAATGAGGATTTGATAG
1	64509432	TGACATTTATTTGTCAGTGAGGCCATTTTGTGAGTGTGTCTTACTTGGAA[G/T]GACAGTATATTGTTAGGATGCCAGCGCCACTAAGGGGACTTCTCTGCAAG
1	64512757	CTGAACTTCGATAGCAACAGCACTGAGGAGCAGAGGGGTTTTATACGGCT[C/T]CTTCAATGCCATACCTTGACCCTGCATATTTTAAGCTTAGATATCTCTAA
1	64519229	CCACAGCAAAGAACAGGAAGGCCCACACACAGTTTATGCACCCAATTCAG[C/A]GCTTTTTTGGGAGCGTAAACAGGCCTTCCTGTTCTTCACAAGTATTCTTT
1	64545221	AAAGTGGAGAAGAGCGATGAAGCAGATATCAACTCAAACAACTAGACAAC[G/A]TAAATTCAGAGCTTGCAAGCCAGTTATCTAAAGGCACAGAGAAAATGTAC
1	64549423	CAACATTACATAGAATTYTCTTAATCCCTGCAACCAATTATGTAAAGTTA[G/A]CCATCAATCTCGTAACTTGAAATGTTCGCCCTAGTGCCTATTCACTCAAT
1	64552305	TGCATAATGTCATTCCACATTACAGTGCATCACATTTACAGAGTACAAAC[A/C]ATTGTAACTACCATGTAACTAACGTTACCATATTCATAACAGTATATTAT
1	64557331	ATGGTGTGGATAAATAAAGTGTTATTAGTGTTAGGCTAATCAATTTAAAT[G/T]AAGAGAAATTACATTGTGAGCGATTAATCATATAACTTGAGTAAATTAAG
1	64571838	GTAAAGTGTTGAATAACTCAGTCCATCTCTAATTTGCATCTGTCTGATAT[C/A]TATGGAGTTGAGCAGTATGTAAAATGAACTATGCAGAACAAGTCAGTCTA
1	64574536	GGGTCACWKATTGATCCCCAACCATGACATATGTATCAAAYATTGTTTTT[A/C]TACATGTGAAAACATGCATAACCTTTTCAAAAGGCACAGTCATCTTTTTT
1	64575685	TCACTGCGGTCCAGCAGAAACTCCAGGTCCTCGTCACTAATGACCTTCCC[C/T]GTGGTGCTTTTCACCTCCCTGAGAAAGACGGTCATTAGATAACAATAGAC
1	64578205	GGGGCCTCCCCCTGAAAGGGGACACGTCTCTTAGAAACATCTTTCAAAAC[A/G]AAGCACGGCCTCAGAAGTCTGCAATATTTATTTTCCATTCTATACCCTTG
1	64581456	GGAGAGTGAGTGCTGCATCAGATGACCTGGCCTCCACAATCACACAACCT[C/T]AACCCAATTGAGATGGTTTGGGATGAGTTGGAATGWAGGAAAAGCAGCCT
1	64584251	AGAACTAGCTAGATATAGCAAGTTATACAAAGAAGTTACACAAGCAAGCA[G/A]CAGTCTGTCTGTGTGATGACTGACTGTAGAATTAAGGAGGTGGGGCTTCA
1	64589156	TTGCGCAGTGGCRAACCTATTGTACCTAGGCCTTCAGTATGTGACAGGCT[C/T]GTGATGCTGAAAGGACAGYGACTGTAATAACAGTGCACTCATTCATGGAG
1	64591377	AACTTTGAACATCCCACTGAGCACCATTAAATCCATTATTAAAAAATKTA[A/T]AGAATATGGCACCACAACAAACCTGCCAAGAGAGTCCACCAAAACTCACG
1	64594636	AGTATCTGAGGACCAATGCCAAATATTTTCAGTCTCCTGAGGGGGAATAG[G/T]ATTTGTTGTGCCCTCTTCACGACTGTCTTGTCTTAGTGTGCTTGGACCAT
1	64597800	TGTGTTAGATTTGCTGTGAACATAACACTTTATATTTAGGACATAAAGTT[A/C]ATTTMTTTTCCACATTTTTTGCAGWTTTACTTTAGTGCTTTATTGCAAAC
1	64598481	CAATTTTAAAGGCTGTAGCACAACAAAATATAYAAAAAGTCAAGGGGTGT[G/A]AATACTTTTTGAAGGCACTGTATATATTTGTGTATTTCAAGTAGCCATTA
1	64598537	TTTTTGAAGGCACTGTATATATTTGTGTATTTCAAGTAGCCATTAGAGTT[C/T]CACACTTCCCTTAGGGCTTAGAACTCTACAATGATGATACCAATCACCAT
1	64603257	AACATCTATATACACTTCCTTATAAACTCAATCACCGTATCAGTTTATTC[G/A]TCTTTGTTGTTCTCGGAGGCTACTTGGAACAYATCCCAGYCCGCGTGACC
1	64604484	CTCTGAGCTCGTCAACTTTATTATCCAGAGYAWTAGCGAGTAATATACTC[G/A]GAAGCGATGGGTGGTGTGCGCGCCTYCTGAGTCGGACTAGAAGTCCACTC
1	64605044	GAGTGTGMTTTTYGGGCCATAAGAAACCCTAACCCCTCCTCCTAGATGTA[A/G]GTAAAAGGGTAAATGCACTTTGAAGTAAATYTCACCAATTTTAAAAGTAC
1	64606855	GATCATCATTCTCCCAAGTCGTCCTATAATAATGTGGCCACATGTGCTCC[A/G]GGCAGGCCCAGTTATTCAGGAAAGCTTAACAGATGCCGAGTTTTCCTTAG
1	64607018	AGGCCAAATTGTCCAGGAGAGGCTGTCTATCATAACCTACAACCTGAATT[C/A]TTGCATCAGCACCATYCTGTCATGCCTTGYGCTCACGTGYGCCTGCTGCT
1	64607105	GTGYGCCTGCTGCTGACGACAGAGAGAGCAACAGAGGAGCCTTGGCCTTG[G/T]CTACTGCCGATTGAGAAGATGGAGGCCTTTTTCATTGAAGTAAAACAAAA
1	64607344	TCTTACATTTATAGTMATTTGTTTTATCATTATTGTTATTATTTTATATC[A/G]TTGTTATTATTGTAAGCCTACTTATTAGTCAAAACCAGTTMTTTAAATAT
1	64607385	TTTTATATCRTTGTTATTATTGTAAGCCTACTTATTAGTCAAAACCAGTT[C/A]TTTAAATATGCAAAACCTGTTTTGTTTAATTCTGTTAAGGCATTTTCATT
1	64607942	TCAAGTCTGATGCTACCTGAGCCTGATGCATTAAATACATTTTATGAGCC[C/A]TRCATYAWAYACATTTTATGAGCCCAAGCCCAAAAAAGTCCAAATGATTG
1	64607952	TGCTACCTGAGCCTGATGCATTAAATACATTTTATGAGCCMTRCATYAWA[G/T]ACATTTTATGAGCCCAAGCCCAAAAAAGTCCAAATGATTGTGCAGTTATT
1	64608778	CATCTGTTACAAAACACCAGTTTCGTGACATTCAGAGAATGTCAAGCCAA[G/T]CCTTCAATACTGGGTAAGTCTACAAGGTAGGGAGGTATGTATTTTCTGTT
1	64610233	GCTAGCTGTAAACATATGGAAACTACCCATTAACCCCATTTCCTCCATTT[C/A]ATCTCCCCATCTGCTAGTTTAGCAAAAGGCTCCTCAACTATGTTTTCTTT
1	64611672	CACAYACRCCTTAACAAGTACAGCCATTTTYTTTGTTGACATTTGTAATC[G/T]TTATCATGTGTGCATAACCTAATCTCATAAAGGCCACGTGCAGTTCAAAA
1	64613206	AAAGATTGAAAAAAAAGGTGGAGACAGGTCTAATTGAATAAATCATCCTT[T/A]TTGATCCGACCCAGATGGGCCTGTATTATTTCATCAGCTAAAGAAGTATT
1	64622044	ATCTGCCAATCGATCTCCTCTATCCCCTCACCCTCAGGATGAATTGGAGT[C/T]CCTGGCTTCTCCATAGTCTTTTCCCATCCTCTTCCTTCTCCMATCTTCCC
1	64623555	TGGTAATCAGCAGACTAAAAGCTTTATGTRGTGTGTTTCAGGAAAAAAAA[A/C]STTTCAAATACCCTGACACAAAAACAAAGTGATGTTGTTTTTAGGACCTG
1	64624611	TTCTTTTTCAAGAGGTTAAAAAGCCAATGGCTGTGTCAATATAGGATTCA[T/C]TCATCCAACATCCAACAAAATTGGGAATYACCTATTAAAACATATTCATG
1	64626787	AATTCTCTATTTACTTTAATCCATTACAGAATGTTTTTTATTCATCTCCA[G/T]CTTTTATTAATTTCCACAGTCTTGGTTTTGAAAATAAATTCCTGGTGTGT
1	64632011	AGCCCTTAGGGTACTGCTATGCAACACTTGAAAACTGGCATTCACTCAAG[T/A]ATTTATTTWGCATTTTATTTCATTTCATTGGGGWTAACGGAGTRAAATTS
1	64632273	AGCTCCTCAACAACGCTGTTGATTCTTCATCCACTATCGCCATGTCAGTT[T/C]CTGAGCAGGACATCTCAGAGCCTGTCAAAGGCTTGRAGRGAAATGCTGAC
1	64632482	TCTGGGGTGGAACTGCCCAGTGGAACCAACTCTCCCTCCACACCCACCGG[T/C]TCGGAGCAGAGCTTYGTGGTCCACAGCCGGGAACCCTCCTATGACTCCTG
1	64632497	CCCAGTGGAACCAACTCTCCCTCCACACCCACCGGYTCGGAGCAGAGCTT[C/T]GTGGTCCACAGCCGGGAACCCTCCTATGACTCCTGTAACCTCAACACTYC
1	64632546	TYGTGGTCCACAGCCGGGAACCCTCCTATGACTCCTGTAACCTCAACACT[C/T]CTGTCCCTACCCCAGAACCACTCCTCACATTTGACCMGTGCTCTGACACC
1	64632583	TAACCTCAACACTYCTGTCCCTACCCCAGAACCACTCCTCACATTTGACC[A/C]GTGCTCTGACACCAAACAAACAGAGGATATGAGAGACACACCATGTATGA
1	64632756	TAGACCTTCATATAACTGAGAAGGACATAGACATGGAGAGGGCCCAGCAC[A/C]CAGCCTTGAGGGACCCCACTGAGGACGGTAAAGGGGGTTCAGAGCAGCTG
1	64635290	GATCTTTGATGTTATGGGGCTATTTTGCGTCCACTGGTCCTGGAGCCCTT[G/T]TTAAGGTCAACAGCATCATGAACCTTAGCAAGTACCAGGGGATTTTAGCC
1	64641214	AATCCCATTGCTTACTGGTTACCCATTGTAAAGATAAGGAACTATACAAA[C/A]AACACATTCTTACAACCTTTCCTCAGAGAACATGTRGTAGTGTCTTGAAA
1	64649580	TATGATGAGTGTGAAAGGAGGGATGAGAGAAAGAACACTTGTGATGGATG[A/C]CAAAATTTGAGTGAGGAGTAAAAAGAAAACAAAAAGATGGATGGTCAYAG
1	64652012	TCACGGGGCTATACATTTGGGTGAGGTTTTTTCCCCCGCCCGAGTAGCCT[C/A]GTTTCACTGACAAAAATAAAATKAAACCATCTAGTGTTCAGCGAAATAAC
1	64677963	AACCTGTTATTAAATWCTGGCCATATTCGCACTTTGCATTGATACTGTAA[A/G]TTTAAATATAAGCGAATGTCTTGATTACTTCTCTCAAACTCAGTTTATTA
1	64707100	TGCCTTCTGATTTAGGAAAGCATCAACGGTAAGATCATTTAAAGACGATT[T/C]GCAATTTCAACAGCACAAACTCTATTAGGGTAAGTATCTTAAACAAGCAA
12	5751451	ACAATGTAGGGTCTACATTCAATCAGCTTCATATCGTCGGGGTATGGACT[G/C]TGATGTGCCAAGCGTCAAGTCTGGAGGAAACCTGGCACCATCCCTATGGT
12	5838260	TAYAGAGAACAGTCTATGACTGGGGTGGCTGAGGTCTTTGACAATTTTTT[A/G]GGGCCTTTCTCTGACACTGCCTGGTGTAGAGGTCTTGGATGGCAGGCAGC
12	5866759	AGGAGCCTCAAACAAGGTTCTAAAGACWGWTGRCATCTAGTGGAAGCCTT[T/A]GGAAGTGCAATATGACCCCATGAACACTGTATATTTGATAGGCAATGACT
12	5878470	TCCTGATCCCAGGAATCCTCCATCTTATAATCCTTCAACTTCATGAAAAC[C/T]TGTGAAGTTTGGGAAAGTTTACCAGAGATGTTGAAACCTTAGTGTCTGGC
12	5891859	TGGGTGGGGTTATTTCCTGCCTGTTTGGCCTTGTCTGGGGGTATTGTTGG[A/T]CGGGGCCACAGTATCTCCCGACYCCTCCTGTCCCAGCCTCCAGTATTTAT
12	6615463	GTGTGTGCGTATGTTTGTGTGTATGTGTGTGTGTATGTGTGTGYGTATGT[T/G]TGTGTGTATGTGTGTGTGTATGTTTGTGCGTATGTGTGTGTGTATGTTTG
12	6120312	AGCCAGCTAGTTAAAAWTAGTGTTAACCAMCTAGCTAACGTTAGCCACAA[C/T]AAATTGGAATTTGTAACATATCATAGATTTTGCATATTCGTAACATAAAG
12	6410191	GGAGGGTGTAGCTAGCTATCCAAATCTATTTGGGACAAGGAGGACTGTAT[C/T]GTCTCTATTGTAACAACAGTCAGGATTGGCAACATAATCTATTCTATGAA
12	6433597	GTGTCCTTCGAGTTCAAAACAGTTAACTATAGCTAGCAGGCTTATTGAAA[C/T]ATGTTGTCAGAAAAAAATCTATTAACTTCAAATAACCTACAATTTTACCT
12	6497913	TTGAAGTGCCAAAAACACTTTGAAGGGAATGTGTGGTGTGACTCCAATAG[A/G]AGAAGCCCGAGGACTAGTAAAGCCAAAGTGTCAGATAGCCTTGACACAGG
12	6517036	AAAATGGACAAAGTACACTTGTTTTTTTTTGGTGGATATTAGACATTGAT[A/G]TGAACAGTAATTATTGGTGGATAGTAGACACTGTCATGAACAGTATTAGT
12	6573197	GGGTACCAGTATCATTACTCATTGTGTATTCATTCCTTGTGTTATTATTT[T/G]TCTATCTGCGTTGTCAGGAAGAGGTCGTAAATAAGCATTTTACTGTCAAC
12	6769422	TTGAATGACCTGGATTTCTGCATAAATTGGTCATCAAATTTGATCTGATC[A/T]TCTAAGTCACAACAATAGACTAACACAGTATGTTTAAACTAATAACACAC
12	6788336	ACAAAGGCAACATTCGGAAGTCCACATTAAGTMCYATTTTTTTTATATAC[A/C]TCAGCTCAACAATTCAATCAGAAAATTGTTACACCATTAAACATGGTTTG
12	6796979	AGAGAATAGTGTTTGACTTGGGTGGCTGGARTCTTTGGCAATGTTTCACA[A/T]ATTGTCAGTTCTTTTTTAGTCAATTTAACAACTGTTTCCGAAGATGTTCT
12	6807824	TTGGACACTGTGTAAACTAACCTCCAGACGAGCTTCAATGGCATACAACA[C/T]TCCTTCCGTGGCCTCCAACTGCTCTTCCAGGATACCCGGGACAGGGCGRW
12	6836673	AGGTTCAGACACTAGTTGTTTACGGTCAGTAGCTTTGTCTGCAATAGCAT[G/T]AATAMAATYTATAATTRTCCATAAAGCATTTATAAACAGTTATAAGGATG
12	6914746	GGGAGTTGGTCAACCATGGTTTGCCAGTGCTGTGATAGGATAGTGTAAAA[G/T]GATGAATTKCAAGAATTTATCTGCACTAAGTTTTTTTTAWTAGATAATAT
12	6965249	TGTATATAACCTCATTACTGTTTTGTCATTTTCTTGTTATTATTTTTTTT[T/A]ATAATAATCAAAATCAAAATAATTTATTTAGTAAATATTTTCTTAAGTCT
20	30613549	CGATGGCAGAAACATTATGTATCCAAAAAGTTAAGATCAGCACAAAAAAA[A/C]CACYCAAAATAGAGTTGGTTAGGAGCCCGTAAAACRGCTGCTCTTCCCCC
20	30765211	AATAGAATACCATACCACCACCACAGGGCTCCTTTCGATACCACCACCAC[C/A]ACAGGGCTCCTTTCTATACCACCACCACAGGGCTCCTTTCCATACCACCA
20	31350660	AGGTTAATGGGTCTTTAMGAGGGAAACTGTTGGCGTTTGCCGTATAATTT[T/A]AATTTTTACATATTTTCATTCAATCGTCTTCTGATTGCTCTCCAAGAGTT
20	31352417	AAACTTGCTTTGGCAATGACACATTGTTGTTGGAATACTTTACCTTTAAC[T/C]CATTCATCTAAAATTGAGTATTAATGTAGGTATACAATATAATGATAMTG
20	31353883	GAAAGGACAGAGAGGGGGCATCACCCTGGGATGCAGAAACAGGCACTACA[C/G]TAACTGGCGTCACACCGCAAACACTCTATTTCAAAATAAATTCAAATGTC
20	31354659	TGAAGATCAAAGTGTTCTGGGCTTAAAGAGCGACTGCCCCTAAAAAACAA[C/T]GAATCCCTTTGAAAATGGCCTATGAGGCGTCCTTGTGWATCAGAATMATT
20	31356680	GTAGGCTAATTCCCCAGCAAGCAGATACAACTAGTAYAATMATTTTGGTT[G/A]TGAAGTGCATTWGCAAATAGCTTTGTCCTTTCTTTAGAACAAAATACAAT
20	31361100	CGTCATGCCTGGAGGAAACCTGGCACCGTCCCTACAGGGAAGGATGGTGG[T/C]GGCAGCATCATGCTGTGGGGATGTTTTTAAGTGGCAGGGACTGGGAGACT
20	31363782	AAACTGGGTCTCCATCGAAGGTGAAGACGGCCATCAAGGAAMTTCACTGG[A/T]CTATATGCAAACTGGAAYAATATATCCTGAGGCWGTATTTATTGTAGCTG
20	34056888	CCCCAGGAAGAGTAGCAGCTGCTTTCYCAACAGCTAATGGGGATAATAAT[T/A]AAATACAAAATGCAAAATRTTATTAACATCATATTTCTAAATAAYAYCAC
20	34060412	ATATATTARTAACAACAAATATTAATAACACAATACATTAATAACAGCAT[C/A]TATTAATAACAGAATAATGACTTAATATGAAATAACATTTGAATATGATA
20	34138767	CRAAATAGGAAGCCAATTCTAGATTTAACTTTGGATTGGAGATGTTTGAT[G/A]TGGGTCTGGAAGGAGAGTTTACAATCTTTGTGAATCTCAGAYGACACGAA
20	34212159	AAACMAGAAAATCATGGCGACTGGTTTGCTTAATATAAGGAATGTGAAAT[G/T]ATTTATGCTTTAACTTTTGATACTTAAGTATATTTTAGCAAATACATTTA
20	34213786	GCTATTGCTATTTCGACTGCATCCTGTGTTAGATTGTTATTCACCATGAT[T/A]TCTATTTTATTTGAGTATTTTTCTATTAAGGTATCTTTACTTTTTCTCAA
20	34215521	TAAACATTKTAAAATAGTTTTAATAGAAGTCACATTGGCCTCCCAGGTGG[T/C]GCAGTGGTCTAAGCATCATAGTGTTAGCTGTGCAYAGCATCAYAGTGTTR
20	34251518	TGAAATATCATCAAGTGAATTGTTCCTAAAACACGTGCAAAATGTGGAAA[T/A]GTCACATGTGAAATCATGAATTTTCCAAAACACACACAAATTGTAATATT
20	34721813	CCAGTTTGGAAGCCTTTAAGGCCTCTGGAGAGAAAGTGATATTAAACATG[T/G]ACAATTGGTATTTTATATCACTTGCGCTAGAAGCCCTAGCAAAGGCTTCC
20	34722038	TGAATTMATTCATTACAATTACTGGACTAATAATAGTCATGCACTGTACT[T/G]TAACTTACAGGCAGCCAGTTACAGTAAAAACAACAGCAAAAAAGGTAAGT
20	34725459	ATTGGTTTTCAAAGTTATCAGAGTCTGTGATAGCACTGTTCATTAAGAAT[G/T]TACCTGTTTAAAGGAGTGAATGGTTTATTACAAGTTAGGGTCTTTTAAGA
20	34728214	CCAGGGCTAACRCACTGTACTTTRCWGGAAAGCTAGACWGCRAACTGAAG[C/A]GATTTAGTGTTGAAACAAGTGGTCTTCCAAGAATTGCATTAAAATGTMTG
20	34952601	ACTTCTGACCCAMWGGGAATGTGATGAAAGAAATAAAAGCTGAAATAAAT[A/T]MTTCTCTCTACTATTATTCTGACATTTCACAWTTTTAAAATAAAGTGGTG
20	34982933	AATTATGACTACACTAYATATGATCATTTAGTTCYTATMTTTCAATATAA[T/C]GCCATCTGAGATTTGAACTCACAACCTGTAYATTTTAGGTATGCTGCTCT
20	35018430	TGCTATTTTGTTATTTGTTTGCATTTTGTGTAACTTGTTTTATAACTTGT[G/C]GTGTACATAATGTTGCTGCTACCGTTTCTTATGACCGAAAATAACTTCTG
20	35018668	TCCAGGGGCGAGCAAGTAAAATCCCACTGCCATCCGTTCTTCTTGCTAAC[G/T]TGCTTTCATTGGAAAATAAAATTGAYGACCTACGATTAAGATTATCCTAC
20	35476143	GTGAAGACCTTTGGAGGATGGCCTGGTGTCAAAAAGGGCAGCAAAGAAGC[A/C]ACTTCTCTCCAGGAAAAACATCAGGGACAGAYTGATATTCTGCAATATAT
20	35517570	TTCCAAGCTGTTTAAAGGCATAGTYAACTTAGTGTATGTAAACTTCTGAC[T/C]CACTGGAATTGTGATACAGTGAACTATAAGTGAAATAATCTGTCTGTAAA
20	35720765	TCAGATTTCTGGATWGGGCTGCGCTCAGWGTATCCTGCCTTGGCAAATCG[C/T]RCTGTTAAGACACTGATGCCCTTTGCAACCACGTACCTWTGTGAGAGTGG
20	36577829	GCCCAATYACCAAGTGCTTACAGGCCTAGAAAAAAAGCATGCCTTTTACC[G/A]TATATATAACTTTGAAAATAAATATTGGAATAATCTAGTTTTAGTTCCAT
20	36584903	GAAGGGGAAAGGACGGGACGGATGTAATGCATGATACAGTACGACCTGAC[A/T]AATCCCCCAAATGCAACTCAATAAAAATGCATGTGAACATCGTCTGCATT
20	36635782	GAAAAAACATATATGGTACTCAAATCGGTAGAAATGGTACTCAGATYGGT[A/T]GAAATGGTAAGATAAAATGACATTCCACGTGAGAAAGGTTGCCGACTCCT
20	36638135	GGGCAATAGTCAGAAGTGAGTCAGTCTGGCAGGTGCCAGTCAACAAAACC[C/T]ARTRAACGTTCATATTGGCTCATCGTGTACAGTACTTTAAATCAKAGACC
20	36646703	ATGTAGATGTTTATTTTACATTTTACATTGAACACTGATCAAACRTCAGC[G/A]AGTACCAGATGGGAGGCTTTCAAAGCATATATTAGTGGGCAAATGAAYCG
20	36669286	CCCTGGCAGAGTGGGGCCAGGAAAATAACCTCTCCCTCAACGTCAACAAA[A/G]CAAAGGAACTGATCGTACACTTCAGGAAACATTAAAGGGAGCACTCCCCC

## Sheet: Table C
Table C. List of the 192 SNPs detected in validation populations (named A to F) with their positions on Swanson (SW) and Arlee (AR) reference genomes
Table	Pos_SW	Pos_AR	Al_ref	Al_alt	-LogP_1	Pop_1	-LogP_2	Pop_2	-LogP_3	Pop_3	-LogP_4	Pop_4
1	63229533	67138942	T	C	2.71726	B	8.2034	C
1	63247287	67149677	T	G	2.71726	B	11.2648	C
1	63272930	67175402	T	A	2.86028	B	9.90298	C	2.44203	F
1	63285577	67186650	C	T	3.88652	A	2.86028	B	9.90298	C	2.44203	F
1	63286654	67187724	G	T	3.88652	A	2.86028	B	9.14539	C	2.34744	F
1	63331818	67223715	C	A	2.71726	B	10.9289	C
1	63353417	67241484	A	T	2.49372	B	4.66249	C	2.60943	F
1	63353664	67241731	A	T	2.71726	B	11.2648	C
1	63366539	67259664	C	G	2.71726	B	11.2648	C
1	63380098	67273221	T	A	3.88652	A	2.86028	B	9.90298	C	2.44203	F
1	63395706	67288746	G	A	2.71726	B	11.2648	C
1	63427541	67319795	A	C	3.88652	A	2.86028	B	9.63163	C	2.44203	F
1	63442182	67340956	A	G	3.88652	A	2.86028	B	8.63685	C	2.44203	F
1	63454189	67353129	A	G	2.794	A	3.32099	B	5.35831	C	5.9813	F
1	63485144	67387599	C	A	3.32099	B	5.56818	C	6.51338	F
1	63485447	67387902	T	A	3.32099	B	5.35831	C	6.51338	F
1	63487007	67389450	A	T	3.32099	B	4.7954	C	6.455	F
1	63493447	67395895	G	A	3.13435	A	3.60183	B	10.9152	C	2.54553	F
1	63496963	67401952	C	T	3.33424	B	2.48203	F
1	63501855	67406669	C	A	3.33424	B	12.199	C
1	63505940	67410770	A	C	3.33424	B	12.2334	C
1	63508446	67413276	T	G	2.40727	B	6.20846	C	3.85191	D
1	63530416	67434621	T	C	2.6634	A	3.48976	B	11.3052	C
1	63531512	67435714	T	G	3.33424	B	12.7987	C
1	63542090	67446227	T	G	3.1108	B	8.34218	C
1	63556904	67461050	A	C	3.33424	B	12.199	C
1	63560537	67464776	C	T	3.72538	A	3.60183	B	11.1683	C	3.92741	F
1	63589837	67494288	G	C	3.33424	B	12.7987	C
1	63601787	67506421	T	G	3.16586	B	10.0886	C
1	63603284	67507911	T	C	3.16586	B	10.618	C
1	63603608	67508235	G	T	3.16586	B	10.618	C
1	63612382	67516171	T	C	2.49195	B	9.38117	C
1	63617441	67522146	G	T	3.33424	B	12.7987	C
1	63635636	67535219	C	T	3.33424	B	12.7987	C
1	63647107	67546988	G	A	3.33424	B	12.7987	C
1	63684836	67584462	G	T	3.33424	B	12.7987	C
1	63727071	67626764	T	A	3.33424	B	12.4095	C
1	64354655	68248684	C	T	3.19332	A	3.20306	B	10.8649	C	3.11498	E
1	64374847	68270478	T	G	3.19332	A	3.20306	B	11.1643	C	3.11498	E
1	64380705	68276263	G	A	2.94894	A	9.40737	C	2.77521	E
1	64386724	68281981	G	T	4.00161	A	3.11498	E
1	64408952	68305255	A	C	4.00096	A	2.75861	B	10.2905	C
1	64411249	68307553	C	G	2.49195	B	2.31437	E
1	64414188	68310800	G	A	4.00096	A	3.11619	B	11.3052	C
1	64415498	68312110	G	A	4.00096	A	3.11619	B	11.0659	C
1	64418891	68315508	T	G	3.28721	A	3.11619	B	8.53352	C
1	64420141	68316754	A	G	3.86317	A	3.11619	B	11.3052	C
1	64433096	68329760	G	A	4.00096	A	11.3052	C
1	64433614	68330279	C	T	3.21599	A	3.29947	B	7.04306	C
1	64442961	68339634	G	A	4.00096	A	11.2389	C
1	64470270	68367203	G	A	9.40585	C	2.31437	E	3.09826	F
1	64519229	68410995	C	A	3.11619	B	11.3052	C
1	64545221	68437150	G	A	2.59146	B	9.62709	C	2.31437	E
1	64552305	68444234	A	C	9.40585	C	2.31437	E
1	64557331	68449260	G	T	2.46345	B	8.80379	C
1	64571838	68464119	C	A	3.11619	B	11.0659	C
1	64574536	68466812	A	C	10.4049	C	3.43124	F
1	64575685	68467934	C	T	4.00096	A	3.11619	B	11.0659	C
1	64578205	68470380	A	G	3.88652	A	3.11619	B	11.0659	C
1	64584251	68476402	G	A	2.78578	B	5.63585	C
1	64597800	68495916	A	C	4.00096	A	3.11619	B	11.0659	C
1	64598537	68496653	C	T	4.00096	A	3.11619	B	11.0659	C
1	64603257	68501373	G	A	4.00096	A	3.11619	B	11.0659	C
1	64605044	68503159	A	G	4.00096	A	3.11619	B	11.0659	C
1	64606855	68504970	A	G	3.2561	A	2.92116	B	8.70279	C
1	64607018	68505133	C	A	4.00096	A	2.92116	B	10.7618	C
1	64607105	68505220	G	T	4.00096	A	2.92116	B	10.7618	C
1	64607385	68505500	C	A	4.00096	A	2.92116	B	10.7618	C
1	64611672	68509786	G	T	4.00096	A	3.11619	B	11.0659	C
1	64613206	68511322	T	A	4.00096	A	3.11619	B	11.0659	C
1	64622044	68519589	C	T	3.88652	A	3.11619	B	11.0659	C
1	64623555	68521100	A	C	3.88652	A	3.11619	B	11.0659	C
1	64624611	68522155	T	C	4.00096	A	3.11619	B	11.0659	C
1	64626787	68524318	G	T	4.00096	A	3.11619	B	11.0659	C
1	64632273	68529311	T	C	5.3488	C	2.91111	F
1	64632482	68529520	T	C	3.72538	A	2.36784	B	9.52265	C	3.11498	E
1	64632497	68529535	C	T	3.72538	A	2.36784	B	9.52265	C	3.11498	E
1	64632546	68529584	C	T	3.72538	A	2.36784	B	9.52265	C	3.11498	E
1	64632583	68529621	A	C	3.72538	A	2.36784	B	9.52265	C	3.11498	E
1	64632756	68529794	A	C	3.72538	A	2.36784	B	9.52265	C	3.11498	E
1	64641214	68538278	C	A	3.72538	A	3.49809	B	11.0036	C
1	64649580	68546628	A	C	3.60387	A	3.49809	B	11.0036	C
1	64707100	68605451	T	C	3.64749	A	3.49809	B	10.7618	C
12	6433597	9164517	C	T	7.41541	D	2.90044	F
12	6573197	9335857	T	G	2.54462	D	2.99298	E
12	6807824	9587020	C	T	2.40573	C	3.25139	D
20	31353883	34350986	C	G	4.02121	D	3.96301	F
20	31356680	34353785	G	A	3.3925	D	5.25586	F
20	34213786	37496331	T	A	2.40325	C	4.81102	F
20	34215521	37497790	T	C	3.75079	D	3.0536	F

## Sheet: Table D
Table D. List of most significative SNPs found in Omy1, Omy12 and Omy20 QTLs
Omy	Position	Al_ref	Al_alt	Fisher_P_value
1	67156800	A	G	0.00291169
1	67177836	G	T	0.00383311
1	67279483	C	A	0.00250044
1	67279488	G	T	0.00250044
1	67279494	G	T	0.00250044
1	67435853	T	C	0.00457666
1	67445979	G	A	0.00457666
1	67446024	G	A	0.00457666
1	67446565	T	C	0.00457666
1	67532631	C	*,T	0.00271663
1	67745200	C	T	0.00457666
1	67889796	A	T	0.00457666
1	67931300	A	C	0.00174582
1	68330279	C	T	0.00168871
1	68545283	T	C,A	0.00464192
1	68631701	A	G	0.00430744
1	68632752	G	A	0.00430744
1	68832468	G	A	0.00128999
12	8806968	G	T	0.00339782
12	8807420	C	A	0.00395257
12	8997108	G	A	0.00471768
12	9034086	C	T	0.00377717
12	9150611	T	C	0.00395257
20	27174310	T	A	0.00457666
20	27175668	C	A	0.00457666
20	27176924	C	A	0.00457666
20	27177172	C	T	0.00457666
20	27183580	G	A	0.00457666
20	27183809	T	C	0.00457666
20	27189450	G	A	0.00457666
20	27190631	A	G	0.00457666
20	27190950	A	C	0.00457666
20	27191240	C	A	0.00457666
20	27192165	C	A	0.00457666
20	27195243	T	G	0.00457666
20	27197347	C	A	0.00457666
20	27198844	A	C	0.00457666
20	27199053	A	G	0.00457666
20	27199550	T	A	0.00457666
20	27200230	T	C	0.00457666
20	27200582	C	A	0.00457666
20	27201216	C	A	0.00457666
20	27205600	C	T	0.00457666
20	27205733	G	A	0.00457666
20	27206714	G	T	0.00457666
20	27206964	C	T	0.00457666
20	27207202	A	T	0.00457666
20	27209074	G	A	0.00457666
20	27213236	T	A	0.00457666
20	27215656	G	A	0.00269215
20	27218974	C	A	0.00457666
20	27219096	A	G	0.00457666
20	27219418	C	T	0.00457666
20	27219471	G	A	0.00457666
20	27219713	A	T	0.00457666
20	27219787	T	C	0.00457666
20	27219871	A	G	0.00457666
20	27220413	A	G	0.00457666
20	27221362	G	A	0.00457666
20	27221625	A	T	0.00457666
20	27222531	G	A	0.00457666
20	27223254	A	G	0.00457666
20	27223452	A	G	0.00457666
20	27223502	G	A	0.00457666
20	27223761	A	G	0.00457666
20	27224388	G	T	0.00457666
20	27224421	T	A	0.00457666
20	27226599	G	A	0.00457666
20	27228218	T	C	0.00457666
20	27228240	A	G	0.00457666
20	27228249	A	G	0.00457666
20	27228387	C	T	0.00457666
20	27228572	C	A	0.00457666
20	27229365	G	T	0.00457666
20	27230149	C	A	0.00457666
20	27231408	C	A	0.00457666
20	27231894	A	G	0.00457666
20	27231939	C	T	0.00457666
20	27231951	A	C	0.00457666
20	27233314	C	T	0.00457666
20	27233797	T	G	0.00457666
20	27234122	T	A	0.00457666
20	27234583	G	A	0.00457666
20	27234907	A	T	0.00457666
20	27235797	A	G	0.00457666
20	27236146	G	T	0.00457666
20	27238192	C	A	0.00457666
20	27238391	C	G	0.00457666
20	27238404	G	A	0.00457666
20	27240036	G	T	0.00457666
20	27240073	C	T	0.00457666
20	27240082	A	G	0.00457666
20	27242117	C	T	0.00457666
20	27243211	G	C	0.00457666
20	27243848	C	T	0.00457666
20	27249676	G	A	0.00339782
20	27292284	A	C	0.00339782
20	27292348	A	T	0.00339782
20	27311241	C	A	0.00339782
20	27328436	T	G	0.00339782
20	27328904	A	G	0.00339782
20	27328968	A	T	0.00339782
20	27329209	C	A	0.00339782
20	27329243	G	T	0.00339782
20	27486557	A	T,*	0.00339782
20	27486666	T	C,*	0.00419323
20	27501495	T	G	0.00438087
20	27550479	A	C	0.00326797
20	27828452	C	G	0.00494377
20	27828522	T	G	0.00494377
20	27831656	C	A	0.00494377
20	27841889	A	G	0.00197425
20	27841897	T	A	0.00197425
20	27846297	C	A	0.00395257
20	27876441	C	A	0.00332032
20	27992776	C	A	0.00339782
20	27992801	A	T	0.00339782
20	27993512	C	T	0.00339782
20	27994764	T	C	0.00339782
20	27994974	A	G	0.00339782
20	28015235	G	T	0.00339782
20	28017188	C	A	0.00339782
20	28018026	T	G	0.00339782
20	28019630	G	T	0.00339782
20	28019840	A	T,*	0.00219043
20	28020302	C	T	0.00339782
20	28022417	C	A	0.00339782
20	28024409	C	G	0.00339782
20	28044820	G	C	0.00174582
20	28069413	C	T	0.00339782
20	28069648	T	A	0.00339782
20	28070032	G	T	0.00339782
20	28085830	T	C	0.00494377
20	28086376	T	A	0.00395257
20	28145841	G	A	0.00339782
20	28183825	A	C	0.00339782
20	28190417	T	C	0.00339782
20	28193434	G	A	0.00339782
20	28194766	A	T	0.00339782
20	28197515	A	C	0.00339782
20	28197863	T	A	0.00339782
20	28199020	A	C	0.00339782
20	28204352	G	T	0.00339782
20	28206089	A	G	0.00174582
20	28224422	C	*,T	0.00202319
20	28225198	C	A	0.00339782
20	28228962	C	A	0.00339782
20	28235790	T	A	0.00339782
20	28236463	A	T	0.00339782
20	28237758	A	C	0.00339782
20	28242212	A	T	0.00339782
20	28243106	G	A	0.00339782
20	28243190	C	A	0.00339782
20	28244092	G	A	0.00339782
20	28244252	G	A	0.00339782
20	28244455	G	A,*	0.00339782
20	28246228	T	G	0.00339782
20	28247120	C	A	0.00339782
20	28247658	C	T	0.00339782
20	28247926	G	A	0.00339782
20	28248038	T	C	0.00339782
20	28248105	A	G	0.00339782
20	28248882	A	C	0.00339782
20	28251310	C	T	0.00339782
20	28251641	G	C	0.00339782
20	28252087	T	A	0.00339782
20	28252620	C	A	0.00339782
20	28252878	G	A	0.00339782
20	28257439	G	A	0.00339782
20	28257484	C	T	0.00339782
20	28270362	A	G	0.00174582
20	28270930	G	C	0.0043156
20	28272380	C	T	0.00339782
20	28272897	A	G	0.00339782
20	28277636	A	T	0.00339782
20	28277831	G	T	0.00339782
20	28279292	C	A	0.00339782
20	28280796	T	A	0.00339782
20	28290921	G	A	0.00339782
20	28292222	C	A	0.00339782
20	28313134	C	A	0.00339782
20	28321035	T	G	0.00339782
20	28324580	C	A	0.00339782
20	28331109	T	C	0.00339782
20	28333748	G	T	0.00174582
20	28335730	A	T	0.00339782
20	28337698	G	C	0.00395257
20	28348187	G	A	0.00339782
20	28351990	A	G	0.00339782
20	28352590	C	A	0.00339782
20	28353037	G	A	0.00339782
20	28358223	T	A	0.00339782
20	28359024	C	A	0.00339782
20	28382299	T	A	0.00339782
20	28384242	C	T	0.00339782
20	28390969	G	A	0.00339782
20	28488546	G	A	0.00395257
20	28564628	G	A,*	0.00339782
20	28567936	C	T	0.00395257
20	28578126	T	G	0.00339782
20	28693568	G	A	0.00339782
20	28695801	A	G	0.00062409
20	28729795	T	C	0.00339782
20	28775897	A	T	0.00134608
20	28803467	A	C,T	0.000460929
20	29283556	G	A	0.00271663
20	29284828	C	T	0.00271663
20	29623101	G	*,A	0.00494377
20	29653090	A	T	0.00395257
20	29914351	G	A	0.00329444
20	30544650	A	C	0.00473574
20	30950522	T	A	0.00478469
20	31575817	G	T	0.00412088
20	32649829	A	G	0.00499578
20	32649835	T	C	0.00499578
20	33317408	G	T,*	0.0043156
20	33670075	G	A,T	0.00173358
20	33671737	A	C	0.00339782
20	33782029	G	A	0.00339782
20	34017349	T	G	0.00339782
20	34018207	C	T	0.00062409
20	34019988	T	C,G	0.00339782
20	34038837	A	T	0.00339782
20	34038866	A	G	0.00339782
20	34039031	C	T	0.00339782
20	34039138	G	A	0.00339782
20	34050485	A	C	0.00430744
20	34170367	T	G	0.00494377
20	34170376	G	T	0.00494377
20	34542219	T	A	0.00271663
20	34561817	C	T	0.00494377
20	34561947	G	T,*	0.00494377
20	34562323	C	A	0.00494377
20	34562784	T	C	0.00494377
20	34617126	G	A	0.00395257
20	34760805	C	A	0.00342638
20	34920705	G	A,T	0.00339782
20	34934591	G	A	0.00395257
20	35017083	A	T	0.00395257
20	35018305	T	C	0.00395257
20	35051101	G	T	0.0016594
20	36030963	G	T	0.00128999
20	37483238	G	A,C	0.00490196
20	37557112	C	G	0.00062409
20	37995987	T	G,*	0.00421363
20	37995993	T	G,*	0.00173358

## Sheet:  Table E
Table E. Mean, Minimum and Maximum values of the 30 haplotypes with the highest Gini index over 100 runs of Random Forests for Omy1 QTL
Mean_Gini	Min_Gini	Max_Gini	Haplo_ID	Position of H_SNP1	Position of H_SNP79	NCBI gene annotation (location)
0.164256	0.0816075	0.284779	Z1_H_154	68158809	68165325	sdhaf4 (68157900…68162024) and T cell leukemia homeobox 1 (tlx1) (68162832...68168957)
0.143172	0.0569115	0.23912	Z1_H_17	67145982	67153594	syndig1 (67143452...67194726)
0.138432	0.0403263	0.23289	Z1_H_18	67153738	67164536	syndig1 (67143452...67194726)
0.133131	0.0405332	0.276199	Z1_H_156	68171534	68182068	2,577 kb upstream of T cell leukemia homeobox 1 (tlx1) (68162832...68168957)
0.132734	0.0651798	0.235932	Z1_H_151	68142040	68148809	centrosomal protein of 68 kDa (68142952…68152016)
0.123165	0.0411948	0.249917	Z1_H_189	68483812	68488848	between hells and LOC118965305
0.121214	0.0239312	0.239177	Z1_H_187	68470380	68476921	hells (68466950…68476455)
0.120923	0.050251	0.213519	Z1_H_35	67287189	67294872	vsx1 (67288562...67291218)
0.118255	0.0199263	0.230857	Z1_H_201	68556811	68563960	between uncharacterized protein LOC110527930 and cGMP-dependent protein kinase 2
0.11726	0.0319002	0.216298	Z1_H_176	68370989	68382965	fbxw4 (68339308…68395712)
0.109483	0.0414103	0.245335	Z1_H_43	67341793	67347118	between vsx1 and ectonucleoside triphosphate diphosphohydrolase 6-like
0.109056	0.0398229	0.216916	Z1_H_22	67186517	67194790	syndig1 (67143452...67194726)
0.104782	0.0266708	0.242877	Z1_H_168	68280054	68291721	slc2a15a (68275734…68293351)
0.0997978	0.0153986	0.207325	Z1_H_229	68826247	68833571	gbf1 (68769225...68848669)
0.0973159	0.0232046	0.213358	Z1_H_56	67435853	67442126	abhd12 (67416521…67443004)
0.0972388	0.0396318	0.208432	Z1_H_102	67750446	67755811	between bmpr1A and LIM domain-binding protein 3-like
0.0940158	0.0238299	0.16138	Z1_H_25	67217500	67224932	cytf (67223381…67225219)
0.0936147	0.0211815	0.168138	Z1_H_123	67889855	67899011	melanopsin-A-like (67873834…67899973)
0.0909827	0.0248538	0.163334	Z1_H_228	68819506	68826088	gbf1 (68769225...68848669)
0.0907592	0.0315631	0.175048	Z1_H_9	67079729	67090275	cullin-9 (67068696...67135789)
0.0872731	0.0196206	0.187875	Z1_H_227	68807734	68819206	gbf1 (68769225...68848669)
0.0857911	0.0169099	0.176151	Z1_H_4	67032033	67050606	znf318 (67015200…67038624)
0.0800684	0.0110357	0.168781	Z1_H_197	68529584	68536080	uncharacterized LOC110527930 (68519794...68548397)
0.0777622	0.017125	0.202187	Z1_H_230	68834021	68845221	gbf1 (68769225...68848669)
0.0774879	0.018101	0.181145	Z1_H_237	68912904	68921961	LOC110528072 ncRNA (68910098...68923306)
0.0764198	0.00336842	0.166392	Z1_H_225	68786156	68795472	gbf1 (68769225...68848669)
0.0751586	0.0184196	0.164145	Z1_H_144	68085099	68092133	myozenin-1 (68078839...68085276)
0.075064	0.00872682	0.158122	Z1_H_39	67316346	67321916	entre vsx1 etectonucleoside triphosphate diphosphohydrolase 6-like
0.0740221	0.0157557	0.141063	Z1_H_196	68522946	68529520	uncharacterized LOC110527930 (68519794...68548397)
0.0666103	0.00422515	0.143242	Z1_H_99	67728068	67735736	bone morphogenetic protein receptor type-1A (67727301…67743213)

## Sheet: Table F
Table F. Mean, Minimum and Maximum values of the 10 haplotypes with the highest Gini index over 100 runs of Random Forests for Omy12 QTL
Mean_Gini	Min_Gini	Max_Gini	Haplo_ID	Position of H_SNP1	Position of H_SNP79	NCBI gene annotation (location)
0.193931	0.0714206	0.324855	Z2_H_93	9130995	9138490	hcn1 (9,037,636...9,206,417)
0.187754	0.0922247	0.292296	Z2_H_144	9437224	9445916	ccbe1 (9349179...9459891)
0.180139	0.0692738	0.316191	Z2_H_138	9409772	9412854	ccbe1 (9349179...9459891)
0.167341	0.0593692	0.269408	Z2_H_24	8656520	8663002	arhgap24 (8594329...8809553)
0.141721	0.063	0.242177	Z2_H_34	8725942	8731188	arhgap24 (8594329...8809553)
0.138424	0.0525992	0.27145	Z2_H_13	8565266	8570563	mapk10 (8472046...8586443)
0.133442	0.0704246	0.230865	Z2_H_121	9308314	9318853	no gene (before ccbe1)
0.132711	0.0705748	0.211274	Z2_H_36	8735789	8739523	arhgap24 (8594329...8809553)
0.117477	0.0381185	0.247588	Z2_H_118	9294500	9299181	no gene (before ccbe1)
0.116345	0.0457348	0.192629	Z2_H_107	9217674	9223845	no gene (after hcn1)

## Sheet: Table G
Table G. Mean, Minimum and Maximum values of the 30 haplotypes with the highest Gini index over 100 runs of Random Forests for the 3 QTL regions (Z3, Z4, Z5) of Omy20
Mean_Gini	Min_Gini	Max_Gini	Haplo_ID	Position of H_SNP1	Position of H_SNP79	NCBI gene annotation (location)
0.0678419	0.006	0.209441	Z5_H_26	36159859	36165561	leucine-rich repeat-containing protein 59: 36161203..36170899
0.0619704	0.0104167	0.136825	Z4_H_224	35016897	35027133	CUB and sushi domain-containing protein 1: 34766769..35179392
0.0601528	0.00222222	0.162933	Z4_H_15	33582285	33588395	between exportin-5 and KH domain-containing; RNA-binding; signal transduction-associated protein 2
0.0599379	0.0115179	0.124338	Z3_H_174	28297494	28302747	ATP-binding cassette, sub-family G (WHITE), member 5: 28300705..28316420
0.0559876	0	0.133017	Z3_H_153	28150401	28150129	v-akt murine thymoma viral oncogene homolog 3a : 28027289..28169772
0.0541166	0.0105652	0.120522	Z3_H_72	27504328	27510443	regulator of G protein signaling 17 (rgs17): 27494428..27534484
0.0528986	0.0025	0.146551	Z5_H_52	36303673	36308478	caskin-2: 36259840..36336452
0.0510585	0.00137255	0.136113	Z5_H_47	36276522	36283897	caskin-2: 36259840..36336452
0.0490041	0.00472222	0.124638	Z4_H_94	34093259	34099699	dst (dystonin): 33984466..34178931
0.0486833	0	0.124377	Z4_H_92	34083138	34088125	dst (dystonin): 33984466..34178931
0.0482181	0	0.120377	Z4_H_172	34625346	34633157	serine/threonine-protein kinase ICK: 34615700..34626578
0.0470648	0	0.114477	Z4_H_54	33848207	33851595	between KH domain-containing, RNA-binding, signal transduction-associated protein 2: 33661321..33787514 and ENSOMYG00000052117: 33,863,207-33,885,780
0.0463705	0	0.152636	Z3_H_42	27314226	27323595	phosphatase and actin regulator 2 (phactr2): 27307243..27364103
0.046221	0.00866667	0.125313	Z5_H_7	36030963	36036273	uncharacterized LOC110499423 (ncRNA): 36031431..36037711
0.0454001	0	0.105264	Z4_H_219	34980146	34986652	CUB and sushi domain-containing protein 1: 34766769..35179392
0.0447971	0.00426316	0.127392	Z4_H_210	34919506	34923627	CUB and sushi domain-containing protein 1: 34766769..35179392
0.0429186	0	0.131546	Z3_H_208	28590167	28598823	calmodulin-lysine N-methyltransferase: 28548493..28745581
0.0416513	0.00470588	0.105899	Z3_H_37	27278032	27284990	piggyBac transposable element-derived protein 5: 27248233..27280054 and component of oligomeric golgi complex 2(cog2) 27280844..27292092
0.0400999	0	0.0962441	Z4_H_211	34923655	34928610	CUB and sushi domain-containing protein 1: 34766769..35179392
0.0384339	0	0.0946769	Z3_H_201	28530366	28536678	solute carrier family 3 member 1 (slc3a1): 28525469..28534588 and prolyl endopeptidase like (prepl) 28536167..28548409
0.0381261	0	0.0915547	Z4_H_266	35346593	35352132	ribosomal protein S6 kinase alpha-2: 35338449..35374027
0.0379962	0	0.121368	Z3_H_29	27219096	27225219	UDP-N-acetyl-alpha-D-galactosamine:polypeptide N-acetylgalactosaminyltransferase 2 (galnt2): 27149393..27241856
0.0376672	0	0.107335	Z3_H_151	28132555	28140883	v-akt murine thymoma viral oncogene homolog 3a : 28027289..28169772
0.0364005	0	0.0902515	Z1_H_186	28400236	28407988	leucine-rich pentatricopeptide repeat containing (lrpprc): 28333865..28406662
0.0358703	0	0.104064	Z3_H_44	27331753	27338577	phosphatase and actin regulator 2 (phactr2): 27307243..27364103
0.035862	0	0.104856	Z5_H3	36008906	36013793	between uncharacterized LOC110499420: 35986511..35993622 and metalloproteinase inhibitor 2: 36021099..36028246
0.0358468	0.00223684	0.0939673	Z3_H_76	27533134	27541575	regulator of G protein signaling 17 (rgs17): 27494428..27534484
0.0356851	0	0.0980717	Z3_200	28520183	28530186	solute carrier family 3 member 1 (slc3a1): 28525469..28534588
0.0356765	0	0.082525	Z4_H_36	33718607	33723275	KH domain-containing, RNA-binding, signal transduction-associated protein 2 (khdrbs2)
0.0352183	0	0.0769311	Z4_H_97	34113687	34118622	dst (dystonin): 33984466..34178931

## Sheet: Table H
Table H. Mean values of the 60 haplotypes with the highest Gini index over 100 runs of Random Forests for the QTL regions of Omy1 (Z1), Omy12 (Z2) and Omy20 (Z3 to Z5)
Mean_Gini	Haplo_ID	Position of H_SNP1	Position of H_SNP79	NCBI gene annotation (location)
0.0453687	Z5_H_26	36159859	36165561	leucine-rich repeat-containing protein 59: 36161203..36170899
0.0419714	Z1_H_154	68158809	68165325	sdhaf4 (68157900…68162024) and T cell leukemia homeobox 1 (tlx1) (68162832...68168957)
0.0400455	Z1_H_156	68171534	68182068	2,577 kb upstream of T cell leukemia homeobox 1 (tlx1): 68162832..68168957
0.0389144	Z4_H_224	35016897	35027133	CUB and sushi domain-containing protein 1: 34766769..35179392
0.0384684	Z3_H_174	28297494	28302747	ATP-binding cassette, sub-family G (WHITE), member 5: 28300705..28316420
0.0378124	Z5_H_47	36276522	36283897	caskin-2: 36259840..36336452
0.0375795	Z4_H_15	33582285	33588395	between exportin-5 and KH domain-containing; RNA-binding; signal transduction-associated protein 2
0.035325	Z4_H_94	34093259	34099699	dst (dystonin): 33984466..34178931
0.0337964	Z1_H_17	67145982	67153594	syndig1 : 67143452..67194726
0.0332317	Z3_H_153	28150401	28150129	v-akt murine thymoma viral oncogene homolog 3a : 28027289..28169772
0.0331947	Z1_H_229	68826247	68833571	gbf1: 68769225...68848669
0.0331325	Z1_H_187	68470380	68476921	hells: 68466950…68476455
0.0325239	Z1_H_176	68370989	68382965	fbxw4: 68339308…68395712
0.0320086	Z1_H_201	68556811	68563960	between uncharacterized protein LOC110527930 and cGMP-dependent protein kinase 2 isoform X2
0.0318118	Z5_H_52	36303673	36308478	caskin-2: 36259840..36336452
0.0313401	Z3_H_72	27504328	27510443	regulator of G protein signaling 17 (rgs17): 27494428..27534484
0.0307529	Z4_H_172	34625346	34633157	serine/threonine-protein kinase ICK: 34615700..34626578
0.030613	Z1_H_151	68142040	68148809	centrosomal protein of 68 kDa: 68142952…68152016
0.0305269	Z5_H_7	36030963	36036273	uncharacterized LOC110499423 (ncRNA): 36031431..36037711
0.0297864	Z4_H_92	34083138	34088125	dst (dystonin): 33984466..34178931
0.0296921	Z1_H_43	67341793	67347118	between vsx1 and ectonucleoside triphosphate diphosphohydrolase 6-like
0.0292121	Z1_H_189	68483812	68488848	between hells and LOC118965305
0.0288947	Z4_H_219	34980146	34986652	CUB and sushi domain-containing protein 1: 34766769..35179392
0.0286951	Z1_H_168	68280054	68291721	slc2a15a: 68275734…68293351
0.028021	Z4_H_54	33848207	33851595	between KH domain-containing, RNA-binding, signal transduction-associated protein 2: 33661321..33787514 and ENSOMYG00000052117: 33,863,207-33,885,780
0.027551	Z3_H_208	28590167	28598823	calmodulin-lysine N-methyltransferase: 28548493..28745581
0.0273816	Z1_H_4	67032033	67050606	znf318: 67015200…67038624 and uncharacterized si:dkeyp-121d4.3 67041196..67058967
0.0273524	Z1_H_35	67287189	67294872	vsx1: 67288562..67291218
0.0264215	Z1_H_227	68807734	68819206	gbf1: 68769225...68848669
0.0262883	Z3_H_42	27314226	27323595	phosphatase and actin regulator 2 (phactr2): 27307243..27364103
0.0261066	Z3_H_44	27331753	27338577	phosphatase and actin regulator 2 (phactr2): 27307243..27364103
0.0259937	Z1_H_25	67217500	67224932	cytf: 67223381…67225219
0.0256144	Z4_H_210	34919506	34923627	CUB and sushi domain-containing protein 1: 34766769..35179392
0.0254036	Z1_H_18	67153738	67164536	syndig1 : 67143452..67194726
0.0251988	Z3_H_201	28530366	28536678	solute carrier family 3 member 1 (slc3a1): 28525469..28534588 and prolyl endopeptidase like (prepl) 28536167..28548409
0.0251596	Z4_H_211	34923655	34928610	CUB and sushi domain-containing protein 1: 34766769..35179392
0.0250937	Z4_H_183	34711128	34716856	between uncharacterized LOC110499597 (ncRNA) 34684614..34685478 and csmd1: 34766769..35179392
0.0248651	Z3_H_29	27219096	27225219	UDP-N-acetyl-alpha-D-galactosamine:polypeptide N-acetylgalactosaminyltransferase 2 (galnt2): 27149393..27241856
0.0247936	Z1_H_196	68522946	68529520	uncharacterized LOC110527930: 68519794..68548397
0.0242402	Z1_H_123	67889855	67899011	melanopsin-A-like: 67873834…67899973
0.024164	Z3_H_76	27533134	27541575	regulator of G protein signaling 17 (rgs17): 27494428..27534484
0.0241575	Z1_H_144	68085099	68092133	myozenin-1: 68078839 - 68085276
0.0235804	Z3_H_37	27278032	27284990	piggyBac transposable element-derived protein 5: 27248233..27280054 and component of oligomeric golgi complex 2 (cog2) 27280844..27292092
0.0235329	Z4_H_266	35346593	35352132	ribosomal protein S6 kinase alpha-2: 35338449..35374027
0.0229818	Z1_H_22	67186517	67194790	syndig1 : 67143452..67194726
0.0228669	Z1_H_102	67750446	67755811	12,6kb dowstream bone morphogenetic protein receptor type-1A
0.0228302	Z4_H_36	33718607	33723275	KH domain-containing, RNA-binding, signal transduction-associated protein 2 (khdrbs2)
0.0227887	Z1_H_9	67079729	67090275	cullin-9: 67068696..67135789
0.0224857	Z1_H_56	67435853	67442126	abhd12: 67416521…67443004
0.0220869	Z4_H_131	34340604	34346982	between bmp5: 34273867..34312150 and 3-hydroxymethyl-3-methylglutaryl-CoA lyase-like 1: 34347154..34379366
0.0220527	Z1_H_228	68819506	68819652	gbf1: 68769225...68848669
0.0218863	Z1_H_225	68786156	68795472	gbf1: 68769225...68848669
0.0218167	Z3_H_151	28132555	28140883	v-akt murine thymoma viral oncogene homolog 3a : 28027289..28169772
0.0217053	Z4_H_91	34079038	34082941	dst (dystonin): 33984466..34178931
0.0217019	Z1_H_237	68912904	68921961	LOC110528072 ncRNA: 68910098..68923306
0.0215618	Z4_H_97	34113687	34118622	dst (dystonin): 33984466..34178931
0.0211314	Z2_H_93	9130995	9138490	hcn1: 9,037,636..9,206,417
0.0211015	Z5_H_129	36726022	36733312	ankyrin repeat and fibronectin type-III domain-containing protein 1-like: 36695775..36809459
0.0207749	Z1_H_39	67316346	67332105	between vsx1 and ectonucleoside triphosphate diphosphohydrolase 6-like
0.020722	Z5_H_3	36008906	36013793	between uncharacterized LOC110499420: 35986511..35993622 and metalloproteinase inhibitor 2: 36021099..36028246

## Sheet:  Table I
Table I. List of potential candidate genes for QTL on Omy1, Omy12 and Omy20 with their descriptions on GeneCards, UniProtKB/Swiss-Prot and NCBI databases
CHR/GENE NAME	GENE NAME	OMY	START	END	NCBI position	NCBI Gene Summary	GeneCards Summary	UniProtKB/Swiss-Prot Summary
OMY1 (19 genes)
cullin-9 (cul9)	cul9	1	67068696	67135789	67068696..67135789	Predicted to enable several functions, including ATP binding activity; metal ion binding activity; and ubiquitin protein ligase binding activity. Involved in microtubule cytoskeleton organization; protein ubiquitination; and regulation of mitotic nuclear division. Located in cytosol. Part of cullin-RING ubiquitin ligase complex	cul9 (Cullin 9) is a Protein Coding gene. Diseases associated with cul9 include Amelogenesis Imperfecta, Hypomaturation Type, Iia3 and Three M Syndrome 1. Among its related pathways are Metabolism of proteins and Class I MHC mediated antigen processing and presentation. Gene Ontology (GO) annotations related to this gene include binding and ubiquitin protein ligase binding. An important paralog o…	Core component of a Cul9-RING ubiquitin-protein ligase complex, a complex that mediates ubiquitination and subsequent degradation of birc5 and is required to maintain microtubule dynamics and genome integrity. Acts downstream of the 3M complex, which inhibits cul9 activity, leading to prevent ubiquitination of birc5 (PubMed:24793696). Cytoplasmic anchor protein in p53/tp53-associated protein comp…
synapse differentiation-inducing gene protein 1 (syndig1)	syndig1	1	67143452	67194726	67143452..67194726	This gene encodes a protein that belongs to the interferon-induced transmembrane family of proteins. A similar protein in rat is thought to regulate the development of excitatory synapses.	syndig1 (Synapse Differentiation Inducing 1) is a Protein Coding gene. Diseases associated with syndig1 include Osteogenesis Imperfecta, Type V. Gene Ontology (GO) annotations related to this gene include protein homodimerization activity and glutamate receptor binding. An important paralog of this gene is syndig1l.	May regulate AMPA receptor content at nascent synapses, and have a role in postsynaptic development and maturation.
cystatin F (cytf or cst7)	cytf	1	67223308	67227387	67223381…67225219	The cystatin superfamily encompasses proteins that contain multiple cystatin-like sequences. Some of the members are active cysteine protease inhibitors, while others have lost or perhaps never acquired this inhibitory activity. There are three inhibitory families in the superfamily, including the type 1 cystatins (stefins), type 2 cystatins and the kininogens. The type 2 cystatin proteins are a …	cst7 (Cystatin F) is a Protein Coding gene. Diseases associated with CST7 include Cerebral Amyloid Angiopathy, Cst3-Related and Papillon-Lefevre Syndrome. Gene Ontology (GO) annotations related to this gene include endopeptidase inhibitor activity and cysteine-type endopeptidase inhibitor activity. An important paralog of this gene is CST3	Inhibits papain and cathepsin L but with affinities lower than other cystatins. May play a role in immune regulation through inhibition of a unique target in the hematopoietic system
visual system homeobox 1	vsx1	1	67288562	67291218	67288562..67291218	The protein encoded by this gene contains a paired-like homeodomain and binds to the core of the locus control region of the red/green visual pigment gene cluster. The encoded protein may regulate expression of the cone opsin genes early in development. Mutations in this gene can cause posterior polymorphous corneal dystrophy and keratoconus. Alternatively spliced transcript variants encoding dif…	vsx1 (Visual System Homeobox 1) is a Protein Coding gene. Diseases associated with vsx1 include Craniofacial Anomalies And Anterior Segment Dysgenesis Syndrome and Keratoconus 1. Gene Ontology (GO) annotations related to this gene include DNA-binding transcription factor activity and sequence-specific DNA binding	Binds to the 37-bp core of the locus control region (LCR) of the red/green visual pigment gene cluster (PubMed:10903837). May regulate the activity of the LCR and the cone opsin genes at earlier stages of development (PubMed:10903837). Dispensable in early retinal development (By similarity)
phosphorylase, glycogen; brain (pygb)	pygb	1	67388041	67413285	67388041..67413285	The protein encoded by this gene is a glycogen phosphorylase found predominantly in the brain. The encoded protein forms homodimers which can associate into homotetramers, the enzymatically active form of glycogen phosphorylase. The activity of this enzyme is positively regulated by AMP and negatively regulated by ATP, ADP, and glucose-6-phosphate. This enzyme catalyzes the rate-determining step …	pygb (Glycogen Phosphorylase B) is a Protein Coding gene. Diseases associated with pygb include Glycogen Storage Disease Vi and Glycogen Storage Disease V. Among its related pathways are Activation of cAMP-Dependent PKA and Innate Immune System. Gene Ontology (GO) annotations related to this gene include pyridoxal phosphate binding and glycogen phosphorylase activity. An important paralog of this…	Glycogen phosphorylase that regulates glycogen mobilization (PubMed:27402852). Phosphorylase is an important allosteric enzyme in carbohydrate metabolism (PubMed:3346228). Enzymes from different sources differ in their regulatory mechanisms and in their natural substrates (PubMed:3346228). However, all known phosphorylases share catalytic and structural properties
abhydrolase domain containing 12, lysophospholipase (abhd12)	abhd12	1	67415739	67443770	67416521..67443004	This gene encodes an enzyme that catalyzes the hydrolysis of 2-arachidonoyl glycerol (2-AG), the main endocannabinoid lipid transmitter that acts on cannabinoid receptors, cb1 and cb2. The endocannabinoid system is involved in a wide range of physiological processes, including neurotransmission, mood, appetite, pain appreciation, addiction behavior, and inflammation. Mutations in this gene are as…	abhd12 (Abhydrolase Domain Containing 12, Lysophospholipase) is a Protein Coding gene. Diseases associated with abhd12 include Polyneuropathy, Hearing Loss, Ataxia, Retinitis Pigmentosa, And Cataract and Cone Dystrophy. Among its related pathways are GPCR downstream signalling and Response to elevated platelet cytosolic Ca2+. Gene Ontology (GO) annotations related to this gene include hydrolase a…	Lysophosphatidylserine (LPS) lipase that mediates the hydrolysis of lysophosphatidylserine, a class of signaling lipids that regulates immunological and neurological processes (PubMed:25290914, 30237167, 30420694, 30720278, 30643283). Represents a major lysophosphatidylserine lipase in the brain, thereby playing a key role in the central nervous system (By similarity). Also able to hydrolyze oxid…
ninein-like (ninl)	ninl	1	67446441	67499228	67446441..67499228	Predicted to enable calcium ion binding activity. Predicted to be involved in microtubule anchoring at centrosome. Located in cytosol; intercellular bridge; and microtubule cytoskeleton.	ninl (Ninein Like) is a Protein Coding gene. Diseases associated with ninl include Trichostrongylosis and Hodgkin's Lymphoma, Lymphocytic-Histiocytic Predominance. Among its related pathways are Loss of Nlp from mitotic centrosomes and Cell Cycle, Mitotic. Gene Ontology (GO) annotations related to this gene include calcium ion binding. An important paralog of this gene is nin.	Involved in the microtubule organization in interphase cells. Overexpression induces the fragmentation of the Golgi, and causes lysosomes to disperse toward the cell periphery; it also interferes with mitotic spindle assembly. Involved in vesicle transport in photoreceptor cells (By similarity). May play a role in ovarian carcinogenesis.
bone morphogenetic protein receptor type-1A (bmpr1a)	bmpr1a	1	67726138	67793350	67727301…67743213	The bone morphogenetic protein (BMP) receptors are a family of transmembrane serine/threonine kinases that include the type I receptors BMPR1A and BMPR1B and the type II receptor BMPR2. These receptors are also closely related to the activin receptors, ACVR1 and ACVR2. The ligands of these receptors are members of the TGF-beta superfamily. TGF-betas and activins transduce their signals through th…	bmpr1a (Bone Morphogenetic Protein Receptor Type 1A) is a Protein Coding gene. Diseases associated with bmpr1a include Polyposis Syndrome, Hereditary Mixed, 2 and Juvenile Polyposis Syndrome. Among its related pathways are Akt Signaling and NF-kappaB Pathway. Gene Ontology (GO) annotations related to this gene include protein homodimerization activity and protein kinase activity. An important par…	On ligand binding, forms a receptor complex consisting of two type II and two type I transmembrane serine/threonine kinases. Type II receptors phosphorylate and activate type I receptors which autophosphorylate, then bind and activate SMAD transcriptional regulators. Receptor for bmp2, bmp4, gdf5 and gdf6. Positively regulates chondrocyte differentiation through gdf5 interaction. Mediates inducti…
melanopsin-A-like (opn4a)	opn4a	1	67872959	67899973	67873834..67899973	Opsins are members of the guanine nucleotide-binding protein (G protein)-coupled receptor superfamily. This gene encodes a photoreceptive opsin protein that is expressed within the ganglion and amacrine cell layers of the retina. In mouse, retinal ganglion cell axons expressing this gene projected to the suprachiasmatic nucleus and other brain nuclei involved in circadian photoentrainment. In mou…	opn4 (Opsin 4) is a Protein Coding gene. Diseases associated with opn4 include Pupil Disease and Hypersomnia. Among its related pathways are GPCR downstream signalling and Class A/1 (Rhodopsin-like receptors). Gene Ontology (GO) annotations related to this gene include G protein-coupled receptor activity and G protein-coupled photoreceptor activity. An important paralog of this gene is opn3.	Photoreceptor that binds cis-retinaldehydes (PubMed:15674244). Contributes to pupillar reflex, photoentrainment and other non-image forming responses to light (By similarity). May be involved in the optokinetic visual tracking response (By similarity). May be involved in the regulation of retinal hyaloid vessel growth and regression (By similarity).
myozenin-1 (myoz1a)	myoz1	1	68078150	68086116	68078839..68085276	The protein encoded by this gene is primarily expressed in the skeletal muscle, and belongs to the myozenin family. Members of this family function as calcineurin-interacting proteins that help tether calcineurin to the sarcomere of cardiac and skeletal muscle. They play an important role in modulation of calcineurin signaling.	myoz1 (Myozenin 1) is a Protein Coding gene. Diseases associated with myoz1 include Myopathy, Myofibrillar, 4 and Myofibrillar Myopathy. Gene Ontology (GO) annotations related to this gene include FATZ binding. An important paralog of this gene is myoz2.	Myozenins may serve as intracellular binding proteins involved in linking Z-disk proteins such as alpha-actinin, gamma-filamin, tcap/telethonin, ldb3/zasp and localizing calcineurin signaling to the sarcomere. Plays an important role in the modulation of calcineurin signaling. May play a role in myofibrillogenesis.
centrosomal protein of 68 kDa (cep68)	cep68	1	68142952	68152016	68142952…68152016	Enables protein domain specific binding activity and protein kinase binding activity. Involved in centriole-centriole cohesion and protein localization to organelle. Located in several cellular components, including centriolar satellite; cytosol; and nucleoplasm.	cep68 (Centrosomal Protein 68) is a Protein Coding gene. Gene Ontology (GO) annotations related to this gene include protein kinase binding and protein domain specific binding. An important paralog of this gene is akap6.	Involved in maintenance of centrosome cohesion, probably as part of a linker structure which prevents centrosome splitting (PubMed:18042621). Required for localization of cdk5rap2 to the centrosome during interphase (PubMed:24554434, 25503564). Contributes to crocc/rootletin filament formation
Succinate Dehydrogenase Complex Assembly Factor 4 (sdhaf4)	sdhaf4	1	68157900	68162024	68157900…68162024	Predicted to enable enzyme activator activity. Involved in cellular respiration and mitochondrial respiratory chain complex II assembly. Predicted to be located in mitochondrial matrix. Predicted to be active in mitochondrion	sdhaf4 (Succinate Dehydrogenase Complex Assembly Factor 4) is a Protein Coding gene. Diseases associated with sdhaf4 include Mitochondrial Complex Ii Deficiency and Mitochondrial Trifunctional Protein Deficiency. Among its related pathways are Mitochondrial complex II assembly.	Plays an essential role in the assembly of succinate dehydrogenase (SDH), an enzyme complex (also referred to as respiratory complex II) that is a component of both the tricarboxylic acid (TCA) cycle and the mitochondrial electron transport chain, and which couples the oxidation of succinate to fumarate with the reduction of ubiquinone (coenzyme Q) to ubiquinol (PubMed:24954416). Binds to the fla…
T cell leukemia homeobox 1 (tlx1)	tlx1	1	68162832	68168957	68162832..68168957	This gene encodes a nuclear transcription factor that belongs to the NK-linked or NK-like (NKL) subfamily of homeobox genes. The encoded protein is required for normal development of the spleen during embryogenesis. This protein is also involved in specification of neuronal cell fates. Ectopic expression of this gene due to chromosomal translocations is associated with certain T-cell acute lympho…	This gene encodes a nuclear transcription factor that belongs to the NK-linked or NK-like (NKL) subfamily of homeobox genes. The encoded protein is required for normal development of the spleen during embryogenesis. This protein is also involved in specification of neuronal cell fates. Ectopic expression of this gene due to chromosomal translocations is associated with certain T-cell acute lympho…	Controls the genesis of the spleen. Binds to the DNA sequence 5'-GGCGGTAAGTGG-3'.
solute carrier family 2 member 15a (slc2a15a)	slc2a15a	1	68275379	68295406	68275734…68293351	Organic ion transporters, such as slc22a15, transport various medically and physiologically important compounds, including pharmaceuticals, toxins, hormones, neurotransmitters, and cellular metabolites. These transporters are also referred to as amphiphilic solute facilitators (ASFs).	slc22a15 (Solute Carrier Family 22 Member 15) is a Protein Coding gene. Diseases associated with slc22a15 include Adams-Oliver Syndrome. Among its related pathways are Transport of inorganic cations/anions and amino acids/oligopeptides. Gene Ontology (GO) annotations related to this gene include transmembrane transporter activity. An important paralog of this gene is slc22a4.	Organic zwitterion/cation transporter with apparent specificity for amino acids and their derivatives. Has low affinity for its substrates and may regulate their flux across the plasma membrane at high substrate concentrations (PubMed:33124720). Bidirectionally transports carnitine and acetylcarnitine, possibly regulating their cytosolic abundance and further fatty acid catabolism via beta oxidat…
F-box and WD repeat domain containing 4 (fbxw4)	fbxw4	1	68339037	68396401	68339308…68395712	This gene is a member of the F-box/WD-40 gene family, which recruit specific target proteins through their WD-40 protein-protein binding domains for ubiquitin mediated degradation. In mouse, a highly similar protein is thought to be responsible for maintaining the apical ectodermal ridge of developing limb buds; disruption of the mouse gene results in the absence of central digits, underdeveloped…	fbxw4 (F-Box And WD Repeat Domain Containing 4) is a Protein Coding gene. Diseases associated with fbxw4 include Split Hand-Foot Malformation and Split-Hand/Foot Malformation 3. Among its related pathways are Class I MHC mediated antigen processing and presentation and Chaperonin-mediated protein folding.	Probably recognizes and binds to some phosphorylated proteins and promotes their ubiquitination and degradation. Likely to be involved in key signaling pathways crucial for normal limb development. May participate in Wnt signaling.
helicase, lymphoid specific (hells)	hells	1	68466950	68476455	68466950…68476455	This gene encodes a lymphoid-specific helicase. Other helicases function in processes involving DNA strand separation, including replication, repair, recombination, and transcription. This protein is thought to be involved with cellular proliferation and may play a role in leukemogenesis. Alternatively spliced transcript variants encoding different isoforms have been identified.	hells (Helicase, Lymphoid Specific) is a Protein Coding gene. Diseases associated with hells include Immunodeficiency-Centromeric Instability-Facial Anomalies Syndrome 4 and Immunodeficiency-Centromeric Instability-Facial Anomalies Syndrome. Among its related pathways are AMPK Enzyme Complex Pathway and MIF Mediated Glucocorticoid Regulation. Gene Ontology (GO) annotations related to this gene in…	Plays an essential role in normal development and survival. Involved in regulation of the expansion or survival of lymphoid cells. Required for de novo or maintenance DNA methylation. May control silencing of the imprinted cdkn1c gene through DNA methylation. May play a role in formation and organization of heterochromatin, implying a functional role in the regulation of transcription and mitosis
uncharacterized protein LOC110527930	LOC110527930	1	68519794	68548397	68519794..68548397
Golgi-specific brefeldin A-resistance guanine nucleotide exchange factor 1 (arf1gef)	gbf1	1	68769225	68848669	68769225..68848669	This gene encodes a member of the Sec7 domain family. The encoded protein is a guanine nucleotide exchange factor that regulates the recruitment of proteins to membranes by mediating GDP to GTP exchange. The encoded protein is localized to the Golgi apparatus and plays a role in vesicular trafficking by activating ADP ribosylation factor 1. The encoded protein has also been identified as an impor…	gbf1 (Golgi Brefeldin A Resistant Guanine Nucleotide Exchange Factor 1) is a Protein Coding gene. Diseases associated with gbf1 include Charcot-Marie-Tooth Disease, Axonal, Type 2Gg and Cataract 11, Multiple Types. Among its related pathways are Transport to the Golgi and subsequent modification and Golgi-to-ER retrograde transport. Gene Ontology (GO) annotations related to this gene include bind…	Guanine-nucleotide exchange factor (GEF) for members of the Arf family of small GTPases involved in trafficking in the early secretory pathway; its GEF activity initiates the coating of nascent vesicles via the localized generation of activated ARFs through replacement of GDP with GTP. Recruitment to cis-Golgi membranes requires membrane association of Arf-GDP and can be regulated by arf1, arf3, …
LOC110528072 ncRNA	LOC110528072		68910098	68923306	68910098..68923306
OMY12 (2 genes)
Hyperpolarization Activated Cyclic Nucleotide Gated Potassium Channel 1 (hcn1)	hcn1	12	9037636	9206417	9037636..9206417	The membrane protein encoded by this gene is a hyperpolarization-activated cation channel that contributes to the native pacemaker currents in heart and neurons. The encoded protein can homodimerize or heterodimerize with other pore-forming subunits to form a potassium channel. This channel may act as a receptor for sour tastes.	hcn1 (Hyperpolarization Activated Cyclic Nucleotide Gated Potassium Channel 1) is a Protein Coding gene. Diseases associated with hcn1 include Developmental And Epileptic Encephalopathy 24 and Generalized Epilepsy With Febrile Seizures Plus, Type 10. Among its related pathways are Potassium Channels and Transmission across Chemical Synapses. Gene Ontology (GO) annotations related to this gene inc…	Hyperpolarization-activated ion channel exhibiting weak selectivity for potassium over sodium ions (PubMed:28086084). Contributes to the native pacemaker currents in heart (If) and in neurons (Ih). May mediate responses to sour stimuli. ( HCN1_HUMAN,O60741 )
Collagen And Calcium Binding EGF Domains 1 (ccbe1)	ccbe1	12	9349179	9459891	9349179..9459891	This gene is thought to function in extracellular matrix remodeling and migration. It is predominantly expressed in the ovary, but down regulated in ovarian cancer cell lines and primary carcinomas, suggesting its role as a tumour suppressor. Mutations in this gene have been associated with Hennekam lymphangiectasia-lymphedema syndrome, a generalized lymphatic dysplasia in humans.	ccbe1 (Collagen And Calcium Binding EGF Domains 1) is a Protein Coding gene. Diseases associated with ccbe1 include Hennekam Lymphangiectasia-Lymphedema Syndrome 1 and Hennekam Syndrome. Gene Ontology (GO) annotations related to this gene include calcium ion binding and collagen binding.	Required for lymphangioblast budding and angiogenic sprouting from venous endothelium during embryogenesis.
OMY20 (24 genes)
UDP-N-acetyl-alpha-D-galactosamine:polypeptide N-acetylgalactosaminyltransferase 2 (galnt2)	galnt2	20	27149393	27241856	27149393..27241856	This gene encodes a member of the glycosyltransferase 2 protein family. Members of this family initiate mucin-type O-glycoslation of peptides in the Golgi apparatus. The encoded protein may be involved in O-linked glycosylation of the immunoglobulin A1 hinge region. This gene may influence triglyceride levels, and may be involved Type 2 diabetes, as well as several types of cancer. Alternative sp…	galnt2 (Polypeptide N-Acetylgalactosaminyltransferase 2) is a Protein Coding gene. Diseases associated with galnt2 include Congenital Disorder Of Glycosylation, Type Iit and Methylmalonic Aciduria, Cblb Type. Among its related pathways are Vesicle-mediated transport and Metabolism of proteins. Gene Ontology (GO) annotations related to this gene include carbohydrate binding and polypeptide N-acety…	Catalyzes the initial reaction in O-linked oligosaccharide biosynthesis, the transfer of an N-acetyl-D-galactosamine residue to a serine or threonine residue on the protein receptor. Has a broad spectrum of substrates for peptides such as EA2, Muc5AC, Muc1a, Muc1b. Probably involved in O-linked glycosylation of the immunoglobulin A1 (IgA1) hinge region. Involved in O-linked glycosylation of apoc-…
component of oligomeric golgi complex 2 (cog2)	cog2	20	27280844	27292092	27280844..27292092	This gene encodes a subunit of the conserved oligomeric Golgi complex that is required for maintaining normal structure and activity of the Golgi complex. The encoded protein specifically interacts with the USO1 vesicle docking protein and may be necessary for normal Golgi ribbon formation and trafficking of Golgi enzymes. Mutations of this gene are associated with abnormal glycosylation within t…	cog2 (Component Of Oligomeric Golgi Complex 2) is a Protein Coding gene. Diseases associated with cog2 include Congenital Disorder Of Glycosylation, Type Iiq and Congenital Disorder Of Glycosylation, Type Iig. Among its related pathways are Transport to the Golgi and subsequent modification and Vesicle-mediated transport. Gene Ontology (GO) annotations related to this gene include protein-contain…	Required for normal Golgi morphology and function.
phosphatase and actin regulator 2 (phactr2)	phactr2	20	27307243	27364103	27307243..27364103	Predicted to enable actin binding activity. Predicted to be involved in actin cytoskeleton organization. Predicted to be located in plasma membrane and platelet alpha granule membrane. Implicated in Parkinson's disease and multiple sclerosis. Biomarker of Alzheimer's disease	phactr2 (Phosphatase And Actin Regulator 2) is a Protein Coding gene. Diseases associated with phactr2 include Body Dysmorphic Disorder and Lissencephaly 8. Among its related pathways are Response to elevated platelet cytosolic Ca2+. Gene Ontology (GO) annotations related to this gene include actin binding and protein phosphatase inhibitor activity. An important paralog of this gene is phactr4.
regulator of G protein signaling 17 (rgs17)	rgs17	20	27494428	27534484	27494428..27534484	This gene encodes a member of the regulator of G-protein signaling family. This protein contains a conserved, 120 amino acid motif called the RGS domain and a cysteine-rich region. The protein attenuates the signaling activity of G-proteins by binding to activated, GTP-bound G alpha subunits and acting as a GTPase activating protein (GAP), increasing the rate of conversion of the GTP to GDP. This…	rgs17 (Regulator Of G Protein Signaling 17) is a Protein Coding gene. Diseases associated with rgs17 include Jejunal Somatostatinoma. Among its related pathways are GPCR downstream signalling and G-AlphaQ Signaling. Gene Ontology (GO) annotations related to this gene include GTPase activator activity. An important paralog of this gene is rgs20.	Regulates G protein-coupled receptor signaling cascades, including signaling via muscarinic acetylcholine receptor chrm2 and dopamine receptor drd2. Inhibits signal transduction by increasing the GTPase activity of G protein alpha subunits, thereby driving them into their inactive GDP-bound form (PubMed:15096504). Binds selectively to gnaz and gnai2 subunits, accelerates their GTPase activity and…
ARFGEF family member 3 (arfgef3)	arfgef3	20	27814389	27858095	27814389..27858095	Predicted to enable guanyl-nucleotide exchange factor activity. Predicted to be involved in actin cytoskeleton organization. Predicted to be located in transport vesicle membrane. Predicted to be integral component of membrane.	arfgef3 (ARFGEF Family Member 3) is a Protein Coding gene. Diseases associated with arfgef3 include Hermansky-Pudlak Syndrome 3 and Breast Cancer. Gene Ontology (GO) annotations related to this gene include binding and guanyl-nucleotide exchange factor activity.	Participates in the regulation of systemic glucose homeostasis, where it negatively regulates insulin granule biogenesis in pancreatic islet beta cells (By similarity). Also regulates glucagon granule production in pancreatic alpha cells (By similarity). Inhibits nuclear translocation of the transcriptional coregulator phb2 and may enhance estrogen receptor alpha (esr1) transcriptional activity i…
v-akt murine thymoma viral oncogene homolog 3a (akt3a)	akt3a	20	28027289	28169772	28027289..28169772	The protein encoded by this gene is a member of the AKT, also called PKB, serine/threonine protein kinase family. AKT kinases are known to be regulators of cell signaling in response to insulin and growth factors. They are involved in a wide variety of biological processes including cell proliferation, differentiation, apoptosis, tumorigenesis, as well as glycogen synthesis and glucose uptake. Th…	akt3 (AKT Serine/Threonine Kinase 3) is a Protein Coding gene. Diseases associated with akt3 include Megalencephaly-Polymicrogyria-Polydactyly-Hydrocephalus Syndrome 2 and Megalencephaly-Polymicrogyria-Postaxial Polydactyly-Hydrocephalus Syndrome. Among its related pathways are IL-9 Signaling Pathways and Translation Insulin regulation of translation. Gene Ontology (GO) annotations related to thi…	akt3 is one of 3 closely related serine/threonine-protein kinases (akt1, akt2 and akt3) called the akt kinase, and which regulate many processes including metabolism, proliferation, cell survival, growth and angiogenesis. This is mediated through serine and/or threonine phosphorylation of a range of downstream substrates. Over 100 substrate candidates have been reported so far, but for most of th…
SHH signaling and ciliogenesis regulator sdccag8	sdccag8	20	28173135	28225771	28173135..28225771	This gene encodes a centrosome associated protein. This protein may be involved in organizing the centrosome during interphase and mitosis. Mutations in this gene are associated with retinal-renal ciliopathy.	sdccag8 (SHH Signaling And Ciliogenesis Regulator SDCCAG8) is a Protein Coding gene. Diseases associated with sdccag8 include Bardet-Biedl Syndrome 16 and Senior-Loken Syndrome 7. Among its related pathways are Loss of Nlp from mitotic centrosomes and Cell Cycle, Mitotic.	Plays a role in the establishment of cell polarity and epithelial lumen formation (By similarity). Also plays an essential role in ciliogenesis and subsequent Hedgehog signaling pathway that requires the presence of intact primary cilia for pathway activation. Mechanistically, interacts with and mediates rabep2 centrosomal localization which is critical for ciliogenesis
centrosomal protein 170Aa (cep170aa)	cep170aa	20	28225910	28293688	28225910..28293688	The product of this gene is a component of the centrosome, a non-membraneous organelle that functions as the major microtubule-organizing center in animal cells. During interphase, the encoded protein localizes to the sub-distal appendages of mature centrioles, which are microtubule-based structures thought to help organize centrosomes. During mitosis, the protein associates with spindle microtub…	cep170 (Centrosomal Protein 170) is a Protein Coding gene. Diseases associated with cep170 include Anus Benign Neoplasm and Primary Microcephaly. Among its related pathways are Ciliary landscape. An important paralog of this gene is cep170b.	Plays a role in microtubule organization (PubMed:15616186). Required for centriole subdistal appendage assembly
ATP-binding cassette, sub-family G (WHITE), member 5	abcg5	20	28300705	28316420	28300705..28316420	The protein encoded by this gene is a member of the superfamily of ATP-binding cassette (ABC) transporters. ABC proteins transport various molecules across extra- and intra-cellular membranes. ABC genes are divided into seven distinct subfamilies (ABC1, MDR/TAP, MRP, ALD, OABP, GCN20, White). This protein is a member of the White subfamily. The protein encoded by this gene functions as a half-tra…	abcg5 (ATP Binding Cassette Subfamily G Member 5) is a Protein Coding gene. Diseases associated with abcg5 include Sitosterolemia 2 and Sitosterolemia. Among its related pathways are Regulation of activated PAK-2p34 by proteasome mediated degradation and nr1h2 and nr1h3-mediated signaling. Gene Ontology (GO) annotations related to this gene include protein heterodimerization activity and choleste…	bcg5 and abcg8 form an obligate heterodimer that mediates Mg(2+)- and ATP-dependent sterol transport across the cell membrane (PubMed:27144356). Plays an essential role in the selective transport of dietary plant sterols and cholesterol in and out of the enterocytes and in the selective sterol excretion by the liver into bile (PubMed:11099417, 11138003, 27144356, 15054092). Required for normal st…
leucine-rich pentatricopeptide repeat containing (lrpprc)	lrpprc	20	28333865	28406662	28333865..28406662	This gene encodes a leucine-rich protein that has multiple pentatricopeptide repeats (PPR). The precise role of this protein is unknown but studies suggest it may play a role in cytoskeletal organization, vesicular transport, or in transcriptional regulation of both nuclear and mitochondrial genes. The protein localizes primarily to mitochondria and is predicted to have an N-terminal mitochondria…	lrpprc (Leucine Rich Pentatricopeptide Repeat Containing) is a Protein Coding gene. Diseases associated with lrpprc include Mitochondrial Complex Iv Deficiency, Nuclear Type 5 and Leigh Syndrome. Among its related pathways are Gene expression (Transcription) and Respiratory electron transport, ATP synthesis by chemiosmotic coupling, and heat production by uncoupling proteins. Gene Ontology (GO) a…	May play a role in RNA metabolism in both nuclei and mitochondria. In the nucleus binds to hnrpa1-associated poly(A) mRNAs and is part of nmRNP complexes at late stages of mRNA maturation which are possibly associated with nuclear mRNA export. Positively modulates nuclear export of mRNAs containing the EIF4E sensitivity element (4ESE) by binding simultaneously to both eif4e and the 4ese and actin…
solute carrier family 3 member 1 (slc3a1)	slc3a1	20	28525469	28534588	28525469..28534588	slc43a1 belongs to the system L family of plasma membrane carrier proteins that transports large neutral amino acids	slc43a1 (Solute Carrier Family 43 Member 1) is a Protein Coding gene. Diseases associated with slc43a1 include Encephalomalacia and Prostate Cancer. Among its related pathways are Transport of inorganic cations/anions and amino acids/oligopeptides and Metabolic reprogramming in pancreatic cancer. Gene Ontology (GO) annotations related to this gene include neutral L-amino acid transmembrane transp…	Uniport that mediates the transport of neutral amino acids such as L-leucine, L-isoleucine, L-valine, and L-phenylalanine (PubMed:12930836). The transport activity is sodium ions-independent, electroneutral and mediated by a facilitated diffusion
calmodulin-lysine N-methyltransferase (camkmt)	camkmt	20	28548493	28745581	28548493..28745581	This gene encodes a class I protein methyltransferase that acts in the formation of trimethyllysine in calmodulin. The protein contains a AdoMet-binding motif and may play a role in calcium-dependent signaling.	Catalyzes the trimethylation of 'Lys-116' in calmodulin.
KH domain-containing, RNA-binding, signal transduction-associated protein 2 (khdrbs2)	khdrbs2	20	33661321	33787514	33661321..33787514	Predicted to enable mRNA binding activity and poly(A) binding activity. Predicted to be involved in regulation of alternative mRNA splicing, via spliceosome. Predicted to be located in nucleoplasm. Predicted to be active in nucleus.	khdrbs2 (KH RNA Binding Domain Containing, Signal Transduction Associated 2) is a Protein Coding gene. Among its related pathways are Signaling by ptk6 and Signal Transduction. Gene Ontology (GO) annotations related to this gene include nucleic acid binding and protein heterodimerization activity. An important paralog of this gene is khdrbs3.	RNA-binding protein that plays a role in the regulation of alternative splicing and influences mRNA splice site selection and exon inclusion. Binds both poly(A) and poly(U) homopolymers. Phosphorylation by ptk6 inhibits its RNA-binding ability (By similarity). Induces an increased concentration-dependent incorporation of exon in cd44 pre-mRNA by direct binding to purine-rich exonic enhancer. Can …
dystonin (dst)	dst	20	33984466	34178931	33984466..34178931	This gene encodes a member of the plakin protein family of adhesion junction plaque proteins. Multiple alternatively spliced transcript variants encoding distinct isoforms have been found for this gene, but the full-length nature of some variants has not been defined. It has been reported that some isoforms are expressed in neural and muscle tissue, anchoring neural intermediate filaments to the …	dst (Dystonin) is a Protein Coding gene. Diseases associated with dst include Epidermolysis Bullosa Simplex 3, Localized Or Generalized Intermediate, With Bp230 Deficiency and Neuropathy, Hereditary Sensory And Autonomic, Type Vi. Among its related pathways are Signaling by Rho GTPases and Cell junction organization. Gene Ontology (GO) annotations related to this gene include calcium ion binding …	Cytoskeletal linker protein. Acts as an integrator of intermediate filaments, actin and microtubule cytoskeleton networks. Required for anchoring either intermediate filaments to the actin cytoskeleton in neural and muscle cells or keratin-containing intermediate filaments to hemidesmosomes in epithelial cells. The proteins may self-aggregate to form filaments or a two-dimensional mesh. Regulates…
bone morphogenetic protein 5 (bmp5)	bmp5	20	34273867	34312150	34273867..34312150	This gene encodes a secreted ligand of the TGF-beta (transforming growth factor-beta) superfamily of proteins. Ligands of this family bind various TGF-beta receptors leading to recruitment and activation of SMAD family transcription factors that regulate gene expression. The encoded preproprotein is proteolytically processed to generate each subunit of the disulfide-linked homodimer, which plays …	bmp5 (Bone Morphogenetic Protein 5) is a Protein Coding gene. Diseases associated with bmp5 include Osteoarthritis and Infiltrating Angiolipoma. Among its related pathways are Apoptotic Pathways in Synovial Fibroblasts and MIF Mediated Glucocorticoid Regulation. Gene Ontology (GO) annotations related to this gene include cytokine activity and transforming growth factor beta receptor binding. An i…	Growth factor of the TGF-beta superfamily that plays essential roles in many developmental processes, including cartilage and bone formation or neurogenesis (PubMed:11580864, 29321139). Initiates the canonical BMP signaling cascade by associating with type I receptor bmpr1a and type II receptor bmpr2 (PubMed:11580864). In turn, bmpr1a propagates signal by phosphorylating smad/5/8 that travel to t…
3-hydroxymethyl-3-methylglutaryl-CoA lyase-like 1 (hmgcll1)	hmgcll1	20	34347154	34379366	34347154..34379366	Enables hydroxymethylglutaryl-CoA lyase activity. Involved in ketone body biosynthetic process. Located in several cellular components, including cytosol; endoplasmic reticulum; and perinuclear region of cytoplasm.	hmgcll1 (3-Hydroxy-3-Methylglutaryl-CoA Lyase Like 1) is a Protein Coding gene. Diseases associated with hmgcll1 include Alpha-Methylacetoacetic Aciduria. Among its related pathways are Metabolism and Leucine, isoleucine and valine metabolism. Gene Ontology (GO) annotations related to this gene include lyase activity and hydroxymethylglutaryl-CoA lyase activity. An important paralog of this gene …	Non-mitochondrial 3-hydroxymethyl-3-methylglutaryl-CoA lyase that catalyzes a cation-dependent cleavage of (S)-3-hydroxy-3-methylglutaryl-CoA into acetyl-CoA and acetoacetate, a key step in ketogenesis, the products of which support energy production in nonhepatic animal tissues.
serine/threonine-protein kinase ICK (cilk1)	cilk1	20	34615700	34626578	34615700..34626578	Eukaryotic protein kinases are enzymes that belong to a very extensive family of proteins which share a conserved catalytic core common with both serine/threonine and tyrosine protein kinases. This gene encodes an intestinal serine/threonine kinase harboring a dual phosphorylation site found in mitogen-activating protein (MAP) kinases. The protein localizes to the intestinal crypt region and is t…	cilk1 (Ciliogenesis Associated Kinase 1) is a Protein Coding gene. Diseases associated with cilk1 include Endocrine-Cerebroosteodysplasia and Epilepsy, Juvenile Myoclonic 10. Among its related pathways are Bardet-Biedl syndrome and Ciliopathies. An important paralog of this gene is mak.	Required for ciliogenesis (PubMed:24797473). Phosphorylates kif3a (By similarity). Involved in the control of ciliary length (PubMed:24853502). Regulates the ciliary localization of SHH pathway components as well as the localization of IFT components at ciliary tips (By similarity). May play a key role in the development of multiple organ systems and particularly in cardiac development (By simila…
CUB and sushi domain-containing protein 1 (csmd1)	csmd1	20	34766769	35179392	34766769..35179392	Predicted to act upstream of or within several processes, including learning or memory; mammary gland branching involved in pregnancy; and reproductive structure development. Predicted to be integral component of membrane.	csmd1 (CUB And Sushi Multiple Domains 1) is a Protein Coding gene. Diseases associated with csmd1 include Aceruloplasminemia and Autism. Among its related pathways are Complement cascade. An important paralog of this gene is csmd2.	Potential suppressor of squamous cell carcinomas.
ribosomal protein S6 kinase alpha-2 (rps6ka2)	rps6ka2	20	35338449	35374027	35338449..35374027	This gene encodes a member of the RSK (ribosomal S6 kinase) family of serine/threonine kinases. This kinase contains two non-identical kinase catalytic domains and phosphorylates various substrates, including members of the mitogen-activated kinase (MAPK) signalling pathway. The activity of this protein has been implicated in controlling cell growth and differentiation. Alternative splice variant…	rps6ka2 (Ribosomal Protein S6 Kinase A2) is a Protein Coding gene. Diseases associated with rps6ka2 include Coffin-Lowry Syndrome. Among its related pathways are MyD88 dependent cascade initiated on endosome and Apoptotic Pathways in Synovial Fibroblasts. Gene Ontology (GO) annotations related to this gene include transferase activity, transferring phosphorus-containing groups and protein tyrosin…	Serine/threonine-protein kinase that acts downstream of ERK (mapk1/erk2 and mapk3/erk1) signaling and mediates mitogenic and stress-induced activation of transcription factors, regulates translation, and mediates cellular proliferation, survival, and differentiation. May function as tumor suppressor in epithelial ovarian cancer cells.
uncharacterized LOC110499423 (ncRNA)	LOC110499423	20	36031431	36037711	36031431..36037711
leucine-rich repeat-containing protein 59 (lrrc59)	lrrc59	20	36161203	36170899	36161203..36170899	Enables RNA binding activity and cadherin binding activity. Predicted to be involved in positive regulation of Ras protein signal transduction and signal transduction. Located in endoplasmic reticulum and mitochondrial nucleoid.	lrrc59 (Leucine Rich Repeat Containing 59) is a Protein Coding gene. Diseases associated with lrrc59 include Ogden Syndrome. Among its related pathways are VEGFA-VEGFR2 signaling. Gene Ontology (GO) annotations related to this gene include RNA binding.	Required for nuclear import of fgf1, but not that of fgf2. Might regulate nuclear import of exogenous fgf1 by facilitating interaction with the nuclear import machinery and by transporting cytosolic fgf1 to, and possibly through, the nuclear pores.
caskin 2	caskin2	20	36259840	36336452	36259840..36336452	This gene encodes a large protein that contains six ankyrin repeats, as well as a Src homology 3 (SH3) domain and two sterile alpha motif (SAM) domains, which may be involved in protein-protein interactions. The C-terminal portion of this protein is proline-rich and contains a conserved region. A related protein interacts with calcium/calmodulin-dependent serine protein kinase (CASK). Alternative…	caskin2 (CASK Interacting Protein 2) is a Protein Coding gene. Diseases associated with caskin2 include Usher Syndrome Type 2. An important paralog of this gene is caskin1.
ankyrin repeat and fibronectin type-III domain-containing protein 1-like (ankfn1)	ankfn1	20	36695775	36809459	36695775..36809459	Predicted to be involved in establishment of mitotic spindle orientation and regulation of establishment of bipolar cell polarity. Predicted to act upstream of or within behavioral fear response; equilibrioception; and locomotor rhythm. Predicted to be active in spindle.	ankfn1 (Ankyrin Repeat And Fibronectin Type III Domain Containing 1) is a Protein Coding gene. Diseases associated with ankfn1 include Cannabis Dependence and Hallucinogen Dependence.	May play a role in neuronal function.
ENSOMYG00000068776 / rbfox3	ENSOMYG00000068776	20	37056423	37561145	37056423..37561145	This gene encodes a member of the RNA-binding FOX protein family which is involved in the regulation of alternative splicing of pre-mRNA. The protein has an N-terminal proline-rich region, an RNA recognition motif (RRM) domain, and a C-terminal alanine-rich region. This gene produces the neuronal nuclei (NeuN) antigen that has been widely used as a marker for post-mitotic neurons. This gene has i…	rbfox3 (RNA Binding Fox-1 Homolog 3) is a Protein Coding gene. Diseases associated with rbfox3 include Benign Epilepsy With Centrotemporal Spikes and Gangliocytoma. Among its related pathways are Gene expression (Transcription) and Transcriptional Regulation by NPAS4. Gene Ontology (GO) annotations related to this gene include nucleic acid binding and nucleotide binding. An important paralog of t…	Pre-mRNA alternative splicing regulator. Regulates alternative splicing of rbfox2 to enhance the production of mRNA species that are targeted for nonsense-mediated decay (NMD)

## Sheet: Table J
Table J. Location, annotation, alleles and genotypes for sequenced dams of the 100 most important SNPs in DAPC analysis
						Genotypes of dams with
						lowest % of neomales							female alleles?		male alleles?			highest % of neomales
Omy	Gene	SNP annotation	POSITION	REF	ALT	BL	BM	BN	BO	BP	BQ	BR	BS	BT	AU	AT	AS	AR	AQ	AP	AO	AL	AK	AJ	AI	AH	AG	AF	AE	AD	AC	AB	AA
1	syndig1*	intronic	67192154	A	G	A/G	A/G	A/G	A/G	A|G	A/G	G|G	A/A	A/G	G|G	A|G	A/A	A/A	A/A	A/A	A/A	A/G	G|G	A/A	A/A	A|G	A/A	A|G	A|G	A/A	A|G	A/A	A/A
1	syndig1	Downstream intergenic	67195570	T	G	G/G	G/G	G/G	G/G	G|G	T|G	G|G	T|G	G/G	G|G	G|G	G|G	T/T	G/G	T/T	T/T	T|G	G|G	G|G	T|G	G|G	T|G	T|G	T|G	T|G	G|G	G/G	T|G
1	syndig1	Downstream intergenic	67195629	T	C	C/C	C/C	C/C	C/C	C/C	T/C	C/C	T/C	C/C	C/C	C/C	C/C	T/T	C/C	T/T	T/T	T/C	C/C	C/C	T/C	C/C	T/C	T/C	T/C	T/C	C/C	C/C	T/C
1	vsx1	Synonymous	67290350	T	G	T/G	T/G	T/G	T/G	T/G	T/G	G/G	T/T	T/G	G/G	T/G	T/T	T/T	T/T	T/T	T/G	T/G	G/G	T/T	T/T	T/G	T/T	T/G	T/G	T/T	T/G	T/T	T/G
1	myoz1	Upstream, intronic	68081673	A	C	C/C	C/C	C/C	C/C	A/C	A/C	C/C	A/A	C/C	C/C	A/C	A/C	A/A	A/C	A/A	A/C	A/C	C/C	A/A	A/C	A/C	A/A	A/C	A/C	C/C	A/A	A/C	A/C
1	myoz1	Upstream, intronic	68081699	C	A	A/A	A/A	A/A	A/A	C/A	C/A	A/A	C/C	A/A	C/A	C/A	C/A	C/C	C/A	C/C	C/A	C/A	A/A	C/C	C/A	C/A	C/C	C/A	C/A	A/A	C/C	C/A	C/A
1	myoz1	Upstream, intronic	68082328	T	C	C/C	C/C	C/C	C/C	T/C	T/C	C/C	T/T	C/C	T/C	T/C	T/C	T/T	T/C	T/T	T/C	T/C	C/C	T/T	T/C	T/C	T/T	T/C	T/C	C/C	T/T	T/C	T/C
1	myoz1	Upstream, intronic	68082358	C	T	T/T	C/T	T/T	C/T	C/T	C/T	T/T	C/C	T/T	C/T	C/T	C/T	C/C	C/T	C/C	C/T	C/T	T/T	C/C	C/T	C/C	C/C	C/C	C/T	C/T	C/C	C/T	C/T
1	myoz1	Upstream, intronic	68082741	G	A	G/G	G/G	G/G	G/G	G/A	G/A	G/G	A/A	G/G	G/A	G/A	G/A	A/A	G/A	A/A	G/A	G/A	G/G	A/A	G|A	G/A	A/A	G/A	G|A	G/G	A/A	G/A	G/A
1	myoz1	Intronic	68083163	A	G	A/A	A/A	A/A	A/A	A/G	A/G	A/A	G/G	A/A	A/G	A/G	A/G	G/G	A/G	G/G	A/G	A/G	A/A	G/G	A/G	A/G	G/G	A/G	A/G	A/A	G/G	A/G	A/G
1	myoz1	Intronic	68083768	G	C	C/C	C/C	C/C	C/C	G/C	G/C	C/C	G/G	C/C	G/C	G/C	G/C	G/G	G/C	G/G	G/C	G/C	C/C	G/G	G/C	G/C	G/G	G/C	G/C	C/C	G/G	G/C	G/C
1	myoz1	Intronic	68083857	T	C	C/C	C/C	C/C	C/C	T/C	T/C	C/C	T/T	C/C	T/C	T/C	T/C	T/T	T/C	T/T	T/C	T/C	C/C	T/T	T/C	T/C	T/T	T/C	T/C	C/C	T/T	T/C	T/C
1	myoz1	Intronic	68084233	A	G	A/A	A/A	A/A	A/A	A|G	A|G	A/A	G/G	A/A	A|G	A|G	A/A	G/G	A|G	G/G	A|G	A|G	A/A	G/G	A|G	A|G	G/G	A|G	A|G	A/A	G/G	A|G	A|G
1	myoz1	Intronic	68084234	C	T	T/T	T/T	T/T	T/T	C|T	C|T	T/T	C/C	T/T	C|T	C|T	T/T	C/C	C|T	C/C	C|T	C|T	T/T	C/C	C|T	C|T	C/C	C|T	C|T	T/T	C/C	C|T	C|T
12	hcn1	Upstream, intergenic	9036552	G	A	G/A	G/A	G/A	G/A	A/A	G/A	A/A	G/G	A/A	G/A	G/G	G/G	G/G	G/G	G/G	G/A	G/G	A/A	G/G	G/G	G/G	A/A	G/G	G/A	A/A	G/A	G/A	G/G
12	hcn1	Intronic	9047506	A	C	A|C	A|C	A/A	A|C	C|C	A|C	C|C	A/A	C|C	A|C	A/A	A/A	A/A	A/A	A/A	A|C	A/A	C|C	A/A	A/A	A/A	C|C	A/A	A|C	A|C	A|C	A|C	A/A
12	hcn1	Intronic	9047517	G	T	G|T	G|T	G/G	G|T	T|T	G|T	T|T	G/G	T|T	G|T	G/G	G/G	G/G	G/G	G/G	G|T	G/G	T|T	G/G	G/G	G/G	T|T	G/G	G|T	G|T	G|T	G|T	G/G
12	hcn1	Intronic	9094886	A	T	A/T	A/A	A/T	A/A	A/A	A/T	A/A	A/T	A/A	A/A	A/A	T/T	T/T	T/T	T/T	A/T	A/T	A/A	A/A	A/T	T/T	A/A	T/T	A/T	A/T	A/T	A/A	A/T
12	hcn1	Intronic	9104521	G	A	G/A	G/G	G/A	G/G	G/G	G/A	G/G	G/A	G/G	G/G	G/A	A/A	A/A	A/A	A/A	A/A	G/A	G/G	G/G	G/A	A/A	G/G	A/A	A/A	G/A	G/A	G/G	G/A
12	hcn1	Intronic	9119045	A	G,*	A/G	A/A	A/G	A/A	A/A	A/G	A/A	A/G	A/A	A/A	A/G	G/G	G/G	A/G	G/G	G/G	A/G	A/A	A/A	A/G	G/G	A/A	G/G	G/G	A|G	A/G	A/A	A/G
12	ccbe1	Intronic	9408864	G	A	G/A	G/G	G/A	A/A	A/A	A/A	A/A	G/G	A/A	G/A	G/G	A/A	A/A	G/A	A/A	G/G	G/G	G/G	A/A	G/G	A/A	A/A	G/G	G/A	G/G	G/A	G/G	G/A
20	arfgef3*	Intronic	27841889	A	G	G|G	G|G	G|G	A|G	G|G	G|G	G|G	G|G	G|G	A|G	A|G	G|G	A|G	A|G	A|G	A|G	G|G	A/A	A|G	A|G	A|G	A|G	A|G	A|G	A|G	G|G	A/A	A|G
20	arfgef3*	Intronic	27841897	T	A	A|A	A|A	A|A	T|A	A|A	A|A	A|A	A|A	A|A	T|A	T|A	A|A	T|A	T|A	T|A	T|A	A|A	T/T	T|A	T|A	T|A	T|A	T|A	T|A	T|A	A|A	T/T	T|A
20	arfgef3	Intronic	27846297	C	A	C/A	C|A	C/A	C/C	A/A	C/C	C/C	C/C	C/C	C/C	C/C	C/C	C/C	C/C	C/C	C/C	C/C	C/C	C/C	C/C	C/C	C/C	C/C	C/C	C/C	C/C	C/C	C/C
20	cep170aa	Intronic	28238393	G	A	G/G	G/G	G/G	G/G	G/G	G/G	G/G	G|A	G|A	G/G	A|A	G|A	G/G	G|A	G/G	G|A	G/G	G/G	G/G	A|A	G/G	G/G	G/G	A|A	A|A	G|A	G/G	G|A
20	cep170aa	Intronic	28241204	C	T	C/C	C/T	C/T	C/T	C/C	C/T	C/T	C/T	C/T	C/T	T/T	C/T	C/T	T/T	T/T	C/T	C/T	C/T	C/T	T/T	C/T	C/C	C/T	T/T	T/T	C/T	C/C	C/T
20	abcg5	Intronic	28303759	T	G	T|G	G|G	T|G	T/T	T|G	T|G	T|G	./.	T|G	T|G	T/T	G|G	T|G	T/T	G|G	T/T	T/T	T/T	T|G	T/T	T/T	T/T	T|G	T/T	T/T	T/T	T/T	T/T
20	khdrbs2	Intronic	33665951	A	C	C/C	C/C	C/C	C/C	A/C	C/C	A/C	C/C	A/C	A/C	C/C	A/A	A/C	A/C	C/C	A/C	A/C	A/C	A/C	C/C	C/C	C/C	A/A	A/A	A/A	A/C	A/A	A/C
20	khdrbs2	Intronic	33668691	T	G	G/G	G/G	G/G	G/G	T/G	G/G	T/G	G/G	T/G	T/G	G/G	T/T	T/G	T/G	G/G	T/G	T/T	T/T	T/G	G/G	G/G	G/G	T/T	T/T	T|G	T/G	T/T	T/G
20	khdrbs2	Intronic	33669319	C	G	C|G	G|G	G|G	C|G	C|G	C|G	C|G	G|G	C/C	C|G	.|.	C/C	C/C	C|C	G|G	C|G	C|C	C|G	C|G	G|G	G|G	G|G	C/C	C/C	C|C	C|C	C/C	C|C
20	khdrbs2	Intronic	33683835	G	T	T/T	G/G	G/G	T/T	G/T	G/T	G/T	G/T	T/T	G/G	G/G	T/T	G/T	G/G	G/G	G/T	G/G	G/G	G/T	G/T	T/T	G/T	G/T	G/G	G/G	G/G	G/G	G/G
20	khdrbs2	Intronic	33719817	G	A	A/A	A/A	A/A	A/A	G/A	A/A	G/A	A/A	G/A	G/G	A/A	G/G	G/G	G/A	A/A	G/A	G/A	G/G	G/A	A/A	A/A	A/A	G/G	G/G	G/A	G/A	G/G	G/A
20	khdrbs2	Intronic	33753662	A	G	G|G	A/A	G|G	A/G	G|G	A|G	A/G	A/G	G|G	A/G	A/A	G|G	A/G	A/A	A/G	A|G	A/A	A/G	A/G	A/G	A/A	A/G	A/G	A/A	A/A	A/A	A/A	A/A
20	khdrbs2	Intronic	33753712	C	T	T|T	C/C	T|T	C|T	T|T	C|T	C|T	C|T	T|T	C|T	C/C	T|T	C|T	C/C	C|T	C/C	C/C	C|T	C|T	C|T	C/C	C|T	C|T	C/C	C/C	C/C	C/C	C/C
20	khdrbs2	Intronic	33753742	T	A	A|A	T/T	A|A	T|A	A|A	T|A	T|A	T|A	A|A	T|A	T/T	A|A	T|A	T/T	T|A	T/T	T|T	T|A	T|A	T|A	T/T	T|A	T|A	T/T	T/T	T/T	T/T	T/T
20	dst	Intronic	34012248	G	A	A/A	A/A	A/A	A/A	A/A	A/A	A/A	A/A	A/A	G/A	A/A	A/A	A/A	G/A	A/A	G|A	A/A	G/A	A/A	G/A	A/A	G/A	G/A	G/G	G/A	G/A	G/G	G/A
20	dst	Intronic	34017349	T	G	T/T	G/G	T/T	T/G	T/G	T/G	G/G	T/G	T/G	G/G	G/G	G/G	G/G	G/G	T/G	G/G	G/G	G/G	G/G	G/G	G/G	G/G	G/G	G/G	G/G	G/G	G/G	G/G
20	dst*	Intronic	34018207	C	T	C/C	T/T	C/C	C/T	C/T	C/T	T/T	C/T	C/T	T/T	T/T	T/T	T/T	T/T	T/T	T/T	T/T	T/T	T/T	T/T	T/T	T/T	T/T	T/T	T/T	T/T	T/T	T/T
20	dst	Intronic	34022296	A	G	G/G	A/A	G/G	A/G	A/G	A/G	A/A	A/G	A/G	A/A	A/A	A/A	A/A	A/A	A/G	A/G	A/A	A/A	A/A	A/A	A/A	A/A	A/A	A/A	A/A	A/A	A/A	A/A
20	dst	Intronic	34022382	T	A	A|A	T/T	A|A	T|A	T|A	T|A	T/T	T|A	T|A	T/T	T/T	T/T	T/T	T/T	T|A	T|A	T/T	T/T	T/T	T/T	T/T	T/T	T/T	T/T	T/T	T/T	T/T	T/T
20	dst	Intronic	34022438	T	C	C/C	T/T	C/C	T/T	T/C	T/C	T/T	T/C	T/C	T/T	T/T	T/T	T/T	T/T	T/C	T/C	T/T	T/T	T/T	T/T	T/T	T/T	T/T	T/T	T/T	T/T	T/T	T/T
20	dst	Intronic	34022774	C	A	A/A	C/C	A/A	C/A	C/A	C/A	C/C	C/A	C/A	C/C	C/C	C/C	C/C	C/C	C/A	C/A	C/C	C/C	C/C	C/C	C/C	C/C	C/C	C/C	C/C	C/C	C/C	C/C
20	dst	Intronic	34022999	A	C	C/C	A/A	C|C	A/C	A/C	A/C	A/A	A/C	A/C	A/A	A/A	A/A	A/A	A/A	A/C	A/C	A/A	A/A	A/A	A/A	A/A	A/A	A/A	A/A	A/A	A/A	A/A	A/A
20	dst	Intronic	34038837	A	T	T/T	A/A	T|T	A/T	A|T	A/T	A/A	A|T	A/T	A/A	A/A	A/A	A/A	A/A	A|T	A/A	A/A	A/A	A/A	A/A	A/A	A/A	A/A	A/A	A/A	A/A	A/A	A/A
20	dst	Intronic	34038866	A	G	G/G	A/A	G/G	A/G	A/G	A/G	A/A	A/G	A/G	A/A	A/A	A/A	A/A	A/A	A/G	A/A	A/A	A/A	A/A	A/A	A/A	A/A	A/A	A/A	A/A	A/A	A/A	A/A
20	dst	Intronic	34039031	C	T	C/C	T/T	C/C	C/T	C/T	C/T	T/T	C/T	C/T	T/T	T/T	T/T	T/T	T/T	C/T	T/T	T/T	T/T	T/T	T/T	T/T	T/T	T/T	T/T	T/T	T/T	T/T	T/T
20	dst	Intronic	34039130	T	G	G|G	G/G	G|G	G/G	T|G	G/G	G/G	G|G	G/G	T/G	G/G	T/G	T/G	T/G	G|G	T/T	G/G	T/G	T/G	T/G	G/G	T/G	T/T	T/T	T/G	T/G	T/T	T/G
20	dst	Intronic	34039138	G	A	A|A	G/G	A|A	G|A	G|A	G|A	G/G	G|A	G|A	G/G	G/G	G/G	G/G	G/G	G|A	G/G	G/G	G/G	G/G	G/G	G/G	G/G	G/G	G/G	G/G	G/G	G/G	G/G
20	dst	Intronic	34062936	A	G	G/G	G/G	A/A	G/G	A/A	G/G	A/G	./.	A/A	A/A	G/G	A/A	A/A	G/G	A/A	A/G	A/G	A/A	A/G	A/G	G/G	A/A	A/A	A/A	A/A	A/G	A/G	G/G
20	dst	Intronic	34115575	C	A	A/A	A/A	C/C	A/A	C/A	A/A	C/A	A/A	C/A	C/C	A/A	C/C	C/A	C/A	C/A	C/A	C/A	C/C	C/A	C/A	A/A	C/A	C/C	C/C	C/A	C/A	C/C	C/A
20	hmgcll1	Upstream, intergenic	34345558	T	G	T/G	T/T	T/T	T/G	T/G	G/G	G/G	T/G	T/G	T/T	T/T	T/G	T/G	T/T	T/T	T/T	T/T	T/T	T/G	T/T	T/T	T/T	T/G	T/T	T/T	T/T	T/G	T/T
20	cilk1	Upstream, intergenic	34614243	T	C	T/T	C/C	T/T	C/C	T/C	T/C	T/C	T/C	T/T	T/T	T/T	T/C	T/T	T/T	T/T	T/T	T/C	C/C	T/T	T/T	C/C	T/C	T/T	T/T	T/T	T/T	T/T	T/T
20	cilk1	Upstream intergenic	34615271	A	G	A/A	G/G	A/A	G/G	A/G	A/G	A/G	A/G	A/A	A/A	A/A	A/G	A/A	A/A	A/A	A/A	A/A	G/G	A/A	A/A	G/G	A/G	A/A	A/A	A/A	A/A	A/A	A/A
20	cilk1	Upstream intergenic	34615376	G	A	G/G	A/A	G/G	A/A	G/A	G/A	G/A	G/A	G/G	G/G	G/G	G/A	G/G	G/G	G/G	G/G	G/A	A/A	G/G	G/G	A/A	G/A	G/G	G/G	G/G	G/G	G/G	G/G
20	cilk1	Synonymous	34620738	A	C	A/A	C/C	A/A	C/C	A/C	A/C	A/C	A/C	A/A	A/A	A/A	A/C	A/A	A/A	A/A	A/A	A/C	C/C	A/A	A/A	C/C	A/C	A/A	A/A	A/A	A/A	A/A	A/A
20	cilk1	Upstream, intronic	34623059	G	A	G/G	A/A	G/G	A/A	G/A	G/A	G/A	G/A	G/G	G/G	G/G	G/A	G/G	G/G	G/G	G/G	G/A	A/A	G/G	G/G	A/A	G/A	G/G	G/G	G/G	G/G	G/G	G/G
20	csmd1	Intronic	34782576	G	T	T/T	G/G	G/G	G/T	G/G	G/G	G/G	G/G	G/G	G/G	T/T	T/T	G/T	T/T	G/T	G/G	T/T	T/T	G/T	T/T	T/T	T/T	G/G	G/G	G/T	G/T	G/G	G/T
20	csmd1	Intronic	34782969	T	G	G|G	T/T	T/T	T|G	T/T	T/T	T/T	T/T	T/T	T/T	G|G	G/G	T|G	G|G	T|G	T/T	G/G	G/G	T|G	G|G	G|G	G|G	T/T	T/T	T|G	T|G	T/T	T|G
20	csmd1	Intronic	34783338	G	A	A/A	G/G	G/G	G/A	G/G	G/G	G/G	G/G	G/G	G/G	A/A	A/A	G/A	A/A	G/A	G/G	A/A	A/A	G/A	A/A	A/A	A/A	G/G	G/G	G/A	G/A	G/G	G/A
20	csmd1	Intronic	34784700	T	A	A/A	T/T	A/A	A/A	T/T	T/A	T/T	T/T	T/T	T/T	A/A	A/A	T/A	A/A	A/A	T/A	A/A	A/A	T/A	A/A	A/A	A/A	T/A	T/T	T/A	T/A	A/A	A/A
20	csmd1	Intronic	34792099	C	A	C/A	C/C	C/C	A/A	C/A	A/A	C/A	A/A	C/A	A/A	A/A	C/A	A/A	C/A	C/A	C/A	A/A	A/A	A/A	C/A	A/A	A/A	A/A	A/A	A/A	A/A	A/A	C/C
20	csmd1	Intronic	34809891	G	A	G/A	G/G	G/G	A/A	G/G	G/A	G/G	G/G	G/G	G/G	A/A	G/A	G/A	G/A	G/A	G/A	A/A	A/A	G/A	G/A	A/A	A/A	G/A	G/G	G/A	G/A	A/A	G/G
20	csmd1	Intronic	34938866	T	A	A/A	T/T	T/T	T/A	T/T	T/T	T/T	T/T	T/T	T/T	A/A	A/A	T/A	A/A	T/A	T/T	A/A	A/A	T/A	A/A	A/A	A/A	T/A	T/T	T/A	T/A	T/A	T/A
20	csmd1	Intronic	34939056	C	A	C/A	C/C	C/C	C/A	C/C	C/C	C/C	C/C	C/C	C/C	A/A	C/A	C/A	C/A	C/A	C/C	A/A	A/A	C/A	C/A	A/A	A/A	C/A	C/C	C/A	C/A	C/A	C/C
20	csmd1	Intronic	34942034	G	A	A|A	G/G	G/G	G|A	G/G	G/G	G/G	G/G	G/G	G/G	A|A	A|A	G|A	A|A	G/A	G/G	A|A	A|A	G|A	A|A	A|A	A|A	G|A	G/G	G|A	G|A	G|A	G/G
20	csmd1	Intronic	34942310	C	A	C/A	C/C	C/C	C/A	C/C	C/C	C/C	C/C	C/C	C/C	A/A	C/A	C/A	C/A	C/A	C/C	A/A	A/A	C/A	C/A	A/A	A/A	C/A	C/C	C/A	C/A	C/A	C/C
20	csmd1	Intronic	34943212	G	A,*	G/A	G/G	G/G	G/A	G/G	G/G	G/G	G/G	G|*	G/G	A|A	G/A	G/A	G/A	G/A	G/G	A|A	A|A	G/A	G/A	A|A	A|A	G/A	G/G	G/A	G/A	G/A	G/G
20	csmd1	Intronic	34944126	A	T	T/T	A/A	A/A	A/T	A/A	A/A	A/A	A/A	A/A	A/A	T/T	T/T	T/T	T/T	A/T	A/A	T/T	T/T	A/T	T/T	T/T	T/T	A/T	A/A	A/T	A/T	A/T	A/A
20	csmd1	Intronic	34944409	T	G	G/G	T/T	T/T	T/G	T/T	T/T	T/T	T/T	T/T	T/T	G/G	G/G	T/G	G/G	T/T	T/T	G/G	G/G	T/G	G/G	G/G	G/G	T/G	T/T	T/G	T/G	T/G	T/T
20	csmd1	Intronic	34945067	A	G	A/G	A/A	A/A	A/G	A/A	A/A	A/A	A/A	A/A	A/A	G/G	A/G	A/G	A/G	A/G	A/A	G/G	G/G	A/G	A/G	G/G	G/G	A/G	A/A	A/G	A/G	A/G	A/A
20	csmd1	Intronic	34945327	G	A	G/A	G/G	G/G	G/A	G/G	G/G	G/G	G/G	G/G	G/G	A/A	G/A	G/A	G/A	G/A	G/G	A/A	A/A	G/A	G/A	A/A	A/A	G/A	G/G	G/A	G/A	G/A	G/G
20	csmd1	Intronic	34946207	A	G	A/G	A/A	A/A	A/G	A/A	A/A	A/A	A/A	A/A	A/A	G/G	A/G	A/G	A/G	A/G	A/A	G/G	G/G	A/G	A/G	G/G	G/G	A/G	A/A	A/G	A/G	A/G	A/A
20	csmd1	Intronic	34962862	A	G	A/G	A/A	A/A	G/G	A/G	G/G	A/G	G/G	A/G	G/G	G/G	A/G	G/G	A/G	A/G	A/G	G/G	G/G	G/G	A/G	G/G	G/G	G/G	G/G	G/G	G/G	G/G	A/A
20	csmd1*	Intronic	34984091	C	T	C/C	T/T	T/T	C/T	C/T	C/T	C/C	C/C	C/T	C/C	C/C	C/C	C/C	C/C	C/T	C/C	C/C	C/C	C/C	C/C	C/C	C/C	C/C	C/C	C/C	C/C	C/C	C/T
20	csmd1*	Intronic	34994934	G	A	G|A	G/G	G/G	G|A	G|A	G|A	A|A	A|A	G|A	A|A	A|A	G|A	A|A	G|A	G|A	G|A	A|A	A|A	A|A	G|A	A|A	A|A	A|A	A|A	A|A	A|A	A|A	G/G
20	csmd1*	Intronic	35016175	A	C	C|C	A/A	A/A	A/C	A|C	A/C	C|C	C|C	A|C	C|C	C|C	C|C	C|C	C|C	A|C	C|C	C|C	C|C	C|C	C|C	C|C	C|C	C|C	C|C	C|C	C|C	C|C	A|C
20	csmd1*	Intronic	35016859	G	C	C/C	G/G	G/G	G/C	G/C	G/C	C/C	C/C	G/C	C/C	C|C	C/C	C/C	C/C	G/C	C/C	C/C	C|C	C/C	C/C	C/C	C/C	C/C	C/C	C/C	C/C	C/C	G/C
20	csmd1*	Intronic	35017662	C	A	A/A	C/C	C/C	C/A	C/A	C/A	A/A	A/A	C/A	A/A	A/A	A/A	A/A	A/A	C/A	A/A	A/A	A/A	A/A	A/A	A/A	A/A	A/A	A/A	A/A	A/A	A/A	C/A
20	csmd1	Intronic	35100248	C	G	G/G	C/G	C/C	C/C	C/C	C/C	G/G	G/G	G/G	G/G	G/G	G/G	G/G	G/G	C/G	G/G	G/G	G/G	G/G	G/G	G/G	C/G	G/G	G/G	G/G	G/G	G/G	C/C
20	csmd1	Intronic	35103726	G	A	A/A	G/G	G/G	G/A	G/A	G/A	A/A	A/A	A/A	A/A	A/A	A/A	A/A	A/A	G/A	A/A	A/A	A/A	A/A	A/A	A/A	A/A	A/A	A/A	A/A	A/A	A/A	G/A
20	csmd1	Intronic	35107099	C	A	A/A	C/C	C/C	C/A	C/A	C/A	A/A	A/A	A/A	A/A	A/A	A/A	A/A	A/A	C/A	A/A	A/A	A/A	A/A	A/A	A/A	A/A	A/A	A/A	A/A	A/A	A/A	C/A
20	csmd1	Intronic	35107822	A	T	T/T	A/A	A/A	A/T	A/T	A/T	T/T	T/T	T/T	T/T	T/T	T/T	T/T	T/T	A/T	T/T	T/T	T/T	T/T	T/T	T/T	T/T	T/T	T/T	T/T	T/T	T/T	A/T
20	csmd1	Intronic	35108010	C	G	G|G	C/C	C/C	C|G	C/G	C/G	G/G	G/G	G/G	G/G	G|G	G/G	G/G	G/G	C|G	G/G	G|G	G|G	G/G	G|G	G|G	G|G	G/G	G/G	G/G	G/G	G/G	C/G
20	csmd1	Intronic	35108927	C	T	T/T	C/C	C/C	C/T	C/T	C/T	T/T	T/T	T/T	T/T	T/T	T/T	T/T	T/T	C/T	T/T	T/T	T/T	T/T	T/T	T/T	T/T	T/T	T/T	T/T	T/T	T/T	C/T
20	csmd1	Intronic	35109339	T	G	G/G	T/T	T/T	T/G	T/G	T/G	G/G	G/G	G/G	G/G	G/G	G/G	G/G	G/G	T/G	G/G	G/G	G/G	G/G	G/G	G/G	G/G	G/G	G/G	G/G	G/G	G/G	T/G
20	csmd1	Intronic	35125159	G	A	G/A	A/A	G/G	G/A	G/A	G/G	G/A	G/G	G/G	G/G	A/A	G/G	G/G	G/A	G/G	G/G	G/G	G/A	G/A	G/G	A/A	G/A	G/A	G/G	G/A	G/G	G/G	G/A
20	rps6ka2	Intronic	35343920	A	G	A/G	G/G	A/A	G/G	G/G	G/G	G/G	G/G	A/G	A/A	G/G	A/G	G/G	G/G	A/G	A/G	A/A	A/G	G/G	A/A	A/A	A/G	G/G	A/A	A/G	A/A	A/G	A/G
20	rps6ka2	Intronic	35345502	T	C	T|C	C/C	T/T	C/C	C/C	C/C	C/C	C/C	C/C	T/T	C|C	T/C	C/C	C/C	T/C	T/T	T/T	T|C	C/C	T/T	T/T	T|C	C/C	T/T	T|C	T/T	T/C	T/C
20	rps6ka2	Intronic	35367514	G	A	G/G	A/A	G/G	G/A	A/A	A/A	G/A	A/A	A/A	G/G	G/G	G/G	A/A	G/G	G/A	G/G	G/G	G/G	G/A	G/G	G/G	G/G	G/A	G/G	G/G	G/G	G/A	G/G
20	LOC110499423	Upstream and downstream intergenic	36031246	T	A	T/T	T|A	T/T	T|A	T|A	T/T	T|A	T/T	T|A	T|A	T|A	A|A	T/T	A|A	A|A	T|A	A|A	A|A	T|A	A|A	A|A	T|A	T|A	T/T	T|A	T|A	T|A	A|A
20	LOC110499423	Upstream and downstream intergenic	36031256	G	T	G/G	G|T	G/G	G|T	G|T	G/G	G|T	G/G	G|T	G|T	G|T	T|T	G/G	T|T	T|T	G|T	T|T	T|T	G|T	T|T	T|T	G|T	G|T	G/G	G|T	G|T	G|T	T|T
20	lrrc59*	Upstream intergenic	36161071	T	A	T/T	T/A	T/T	T/T	T/T	T/T	T/T	T/T	T/T	T/A	T/A	T/A	T/T	T/T	A/A	T/A	A/A	A/A	T/A	A/A	A/A	T/A	T/A	T/T	T/A	T/A	T/A	T/A
20	caskin2	Intronic	36297306	A	C	A/C	A/C	A/A	A/A	A/C	A/A	A/A	A/A	A/C	A/C	A/A	A/C	A/A	A/C	C/C	A/C	C/C	A/C	A/A	C/C	C/C	A/C	A/C	A/A	A/C	C/C	A/C	C/C
20	caskin2	Intronic	36302021	T	G	T/G	T/G	T/T	T/T	T/T	T/T	T/T	T/T	T|G	T|G	T/G	G/G	T/T	T|G	T/G	T/G	G/G	T/G	T/T	G/G	G/G	T/G	T/G	T/T	T|G	T/G	T/G	G/G
20	caskin2	Intronic	36326025	G	T	T/T	T/T	G/G	G/T	T/T	G/T	T/T	T/T	G/T	G/G	G/T	G/G	T/T	G/T	G/T	G/T	G/T	G/T	T/T	G/T	T/T	T/T	T/T	G/G	G/G	G/T	G/T	G/T
20	caskin2	Intronic	36326050	G	A	A/A	A/A	G/G	G/A	A/A	G/A	A/A	A/A	G/A	G/G	G/A	G/G	A/A	G/A	G/A	G/A	G/A	G/A	A/A	G/A	A/A	A/A	A/A	G/G	G/G	G/A	G/A	G/A
20	caskin2	Intronic	36326109	A	G	G|G	G|G	A/A	A/G	G|G	A/G	G|G	G|G	A|G	A/A	A|G	A/A	G|G	A|G	A|G	A/G	A|G	A|G	G|G	A|G	G|G	G|G	G|G	A/A	A/A	A/G	A|G	A|G
20	caskin2	Intronic	36326336	T	G	G/G	G/G	T/T	T/G	G/G	T/G	G/G	G/G	T/G	T/T	T/G	T/T	G/G	T/G	T/T	T/G	T/T	T/G	G/G	T/G	G/G	G/G	G/G	T/T	T/T	T/G	T/G	T/G
20	caskin2	Intronic	36326584	T	C	C/C	C/C	T/T	T/C	C/C	T/C	C/C	C/C	T/C	T/T	T/C	T/T	C/C	T/C	T/C	T/C	T/C	T/C	C/C	T/C	C/C	C/C	C/C	T/T	T/T	T/C	T/C	T/C
20	caskin2	Upstream intergenic	36337344	T	A	T|A	A|A	T/T	T/T	T|A	T|A	A|A	A|A	T|A	T/T	A|A	T/T	A|A	T/T	T/T	T/T	T/T	T/T	A|A	T/T	T/T	A|A	T|A	T/T	T/T	T/T	A|A	T/T
	*Among RF best ranked Haplotypes
	*Fisher test with p_value < 0,002

[truncated: 1 more sheets: Table K]
